# Supplementary material for: Exploring the narrative landscape: The discursive construction of identity for Chinese enterprises in Africa
Source: PLoS One. 2025 Feb 28;20(2):e0314285. doi: 10.1371/journal.pone.0314285 (PMC11870363; doi:10.1371/journal.pone.0314285)
Supplement: S2_File — This file provides a comprehensive overview of the scoring metrics and categorization of these enterprises, facilitating a better understanding of their performance and operational characteristics in the African market. (XLSX) [file pone.0314285.s002.xlsx]

## Sheet: CAB scores
company	expertise in product or service quality	global success	quality control program	industry leadership	market orientation	innovation and R&D efforts	Total CAB	Total CSR	strategy	attribute	industry
CMOC Group Limited	1	1	0	1	0	1	4	5	CSR	private	Materials
SINOHYDRO Corporation Limited	1	1	0	1	1	0	4	1	CAB	state-owned	Energy
Electric Power Construction Corporation	1	1	1	1	0	1	5	2	CAB	state-owned	Energy
SEPCOⅢ	1	1	0	1	0	1	4	5	CSR	private	Energy
Harbin Electric Corporation	1	1	0	0	0	1	3	2	CAB	state-owned	Energy
China National Machinery Import & Export Corporation	1	1	0	0	0	0	2	6	CSR	state-owned	Industrials
China Machine- Building International Corporation	1	1	0	0	0	0	2	0	CAB	state-owned	Industrials
China Civil Engineering Construction Corporation (CCECC)	1	1	1	1	1	1	6	6	Hybrid	state-owned	Industrials
China State Construction Engineering Corporation	1	1	1	1	1	1	6	3	CAB	state-owned	Industrials
Transtech Engineering Corporation	1	1	0	0	0	0	2	0	CAB	state-owned	Industrials
China Road and Bridge Corporation	1	1	0	1	0	0	3	6	CSR	state-owned	Industrials
ZTE south africa	1	1	0	0	0	0	2	1	CAB	state-owned	Information technology
PetroChina Company	1	1	0	1	1	1	5	4	CAB	state-owned	Energy
China National Petroleum Corporation (CNPC)	1	1	0	1	1	1	5	3	CAB	state-owned	Energy
Datang	1	1	0	1	0	0	3	6	CSR	state-owned	Industrials
Longrich	1	1	1	1	1	1	6	2	CAB	private	Industrials
Lenovo	1	1	1	1	1	1	6	6	Hybrid	private	Information technology
TCL	1	1	0	1	1	1	5	1	CAB	private	Telecommunication services
CNOOC International	1	1	1	1	0	1	5	5	Hybrid	state-owned	Energy
Hisense	1	1	0	1	1	1	5	2	CAB	private	Information technology
Xiaomi	1	1	0	1	0	1	4	4	Hybrid	private	Information technology
OPPO	1	1	0	1	0	1	4	3	CAB	private	Information technology
Hikvision	1	1	1	1	0	1	5	6	CSR	private	Information technology
CLOUDWALK	1	1	0	1	0	1	4	1	CAB	private	Information technology
China Telecom Global	1	1	1	1	1	1	6	4	CAB	state-owned	Telecommunication services
China Unicom Global	1	1	0	0	0	1	3	0	CAB	state-owned	Telecommunication services
China Mobile International Limited (CMI)	1	1	0	1	0	0	3	2	CAB	state-owned	Telecommunication services
Henan Rebecca	1	1	1	1	1	1	6	3	CAB	private	Consumer staples
China State Farms Agribusiness (G) Corp. Tanzania Ltd	1	1	0	1	0	0	3	0	CAB	state-owned	Utilities
Boomplay	1	1	1	1	1	0	5	0	CAB	private	Telecommunication services
Transsnet	1	1	1	0	1	0	4	1	CAB	private	Telecommunication services
VSKIT	1	0	0	1	0	0	2	0	CAB	private	Telecommunication services
PALMPAY	1	0	0	1	1	1	4	1	CAB	private	Information technology
More	1	0	0	0	0	0	1	0	CAB	private	Telecommunication services
NetEase	1	1	1	1	0	1	5	6	CSR	private	Telecommunication services
Transsion	1	1	0	1	0	0	3	0	CAB	private	Telecommunication services
StarTimes	1	1	0	1	1	1	5	0	CAB	private	Telecommunication services
CCIC AFRICA	1	0	0	0	0	0	1	0	CAB	state-owned	Financials
Twyford	1	1	0	1	0	0	3	1	CAB	private	Utilities
Sunda International Group	1	1	0	1	0	0	3	1	CAB	private	Utilities
Bank of China	1	1	0	1	0	0	3	6	CSR	state-owned	Financials
El-alan construction company	1	0	1	0	0	0	2	0	CAB	private	Industrials
Chinaville Chinese restaurant	1	0	0	0	0	0	1	0	CAB	private	Consumer staples
North china construction Nigeria limited	1	0	0	0	0	1	2	2	Hybrid	state-owned	Utilities
Vitex China Nigeria Limited- Tractor Dealer in Lagos, Nigeria	1	0	0	1	0	0	2	0	CAB	state-owned	Industrials
China Harbour Engineering Company Nigeria Limited (CHEC)	1	1	0	1	0	0	3	2	CAB	state-owned	Industrials
Jade Palace Chinese Cuisine	1	0	0	1	0	0	2	0	CAB	private	Consumer staples
China Development Bank	1	1	1	0	0	1	4	1	CAB	state-owned	Consumer staples
China Construction Bank Corporation Johannesburg Branch (CCB JHB)	1	0	0	0	0	0	1	0	CAB	private	Industrials
Jiu Hua Nigeria Co. Ltd	1	0	0	0	0	0	1	0	CAB	state-owned	Materials
Tugrow1688 logistics	1	0	0	0	0	0	1	0	CAB	private	Consumer staples
HUAWEI	1	1	0	1	0	1	4	5	CSR	private	Information technology
Chai Tang Restaurant	1	0	0	1	0	0	2	0	CAB	private	Consumer staples
Jereh Group	1	1	1	1	0	1	5	5	Hybrid	private	Energy
SINOSURE	1	1	0	1	0	1	4	0	CAB	state-owned	Financials
China Jiangxi International Economic and Technical Cooperation	1	1	0	1	0	0	3	3	Hybrid	state-owned	Financials
HUAJIAN GROUP	1	0	0	1	0	0	2	2	Hybrid	private	Consumer staples
Sinoma International Engineering	1	1	0	1	0	1	4	1	CAB	state-owned	Materials
CGCOC GROUP	1	1	0	0	0	0	2	0	CAB	state-owned	Utilities
Foton Motor Group	1	1	0	1	0	1	4	2	CAB	private	Industrials
Chifeng Gold	1	1	0	1	0	0	3	2	CAB	private	Materials
China Henan International Cooperation Group CHICO	1	1	0	1	0	0	3	1	CAB	state-owned	Utilities
Mutual Commitment Company Ltd	1	1	0	0	0	0	2	2	Hybrid	private	Utilities
DEWE SECURITY SERVICE GROUP	1	1	0	1	0	0	3	0	CAB	private	Financials
Huaxin Zhong An Security Group	1	1	0	0	0	0	2	2	Hybrid	private	Financials
China Security Technology Group	1	0	0	0	0	0	1	1	Hybrid	private	Financials
CIG Motors Company Limited	1	0	0	0	0	1	2	1	CAB	state-owned	Industrials
Zhejiang Dinson Holding Co., Ltd.	1	1	0	0	0	0	2	0	CAB	private	Industrials
Tsingshan Holdings	1	0	0	1	0	0	2	1	CAB	private	Materials
China Zhonghao Nigeria Limited.	1	1	0	0	0	0	2	0	CAB	private	Utilities
Jiangsu Construction Engineering Group Co., LTD (JSCE)	1	0	0	1	0	1	3	2	CAB	private	Utilities
Shanghai Construction Group (SCG)	1	1	0	1	0	0	3	0	CAB	state-owned	Utilities
China Poly Group Corporation Ltd.	1	1	0	0	0	0	2	0	CAB	state-owned	Financials
ZHONGMEI ENGINEERING GROUP LTD	1	1	0	1	0	0	3	0	CAB	state-owned	Utilities
Zhejiang Kangle Pharmaceutical Co., Ltd.	1	1	0	1	0	0	3	0	CAB	private	Health care
TIENS GROUP	1	1	0	0	0	1	3	1	CAB	private	Utilities
Zonsen Group	1	0	0	1	0	1	3	0	CAB	private	Industrials
Chongqing RATO Holding Group Co. Ltd.	1	0	0	1	0	1	3	0	CAB	private	Industrials
Guangzhou Kusing Generator Co., Ltd	1	0	1	0	0	1	3	0	CAB	private	Industrials
UNIVAL Group	1	1	1	0	0	0	3	0	CAB	private	Health care
TBEA Sunoasis	1	1	0	1	0	0	3	0	CAB	private	Energy
HAINAN AIRLINES	1	1	0	1	0	0	3	5	CSR	private	Industrials
CHINESE Xinjiang Zhongtai Chemical	1	1	1	1	0	1	5	2	CAB	private	Utilities
China ComService International (CCSI)	1	1	0	1	0	0	3	1	CAB	state-owned	Telecommunication services
Shanxi Construction Engineering (Group) Corporation	1	1	0	1	0	0	3	0	CAB	state-owned	Utilities
XCMG	1	1	0	1	0	0	3	0	CAB	state-owned	Industrials
Northern International Group (NIG)	1	0	0	1	0	0	2	0	CAB	state-owned	Financials
Jiangsu Yulong Group	1	1	0	0	0	0	2	2	Hybrid	private	Energy
China General Nuclear Power Company	1	1	0	1	1	1	5	1	CAB	state-owned	Energy
Hainan Zhongchen Biological Engineering Company Limited	1	0	1	1	0	1	4	1	CAB	private	Health care
Shenzhen Power Solution Limited	1	1	0	0	0	1	3	0	CAB	private	Energy
Esavior	1	1	1	1	0	1	5	1	CAB	private	Energy
Divine New Energy	1	0	0	0	0	0	1	1	Hybrid	private	Energy
Qingdoo Sunflare New Energy Company Ltd	1	1	1	0	0	0	3	1	CAB	private	Industrials
China Southern Airlines	1	0	0	1	0	0	2	0	CAB	state-owned	Materials
JMET Corporation, Jiangsu Sainty International Group	1	1	1	0	0	0	3	0	CAB	private	Utilities
CHINT	1	1	0	1	0	1	4	1	CAB	private	Energy
China Engineering Company Ltd (CAMCE)	1	1	0	1	0	1	4	2	CAB	state-owned	Industrials
RAYAL INDUSTRIAL	1	0	0	1	1	0	3	0	CAB	private	Industrials
Nanchang Foreign Engineering Corporation	1	1	0	1	0	1	4	2	CAB	state-owned	Utilities
Ekemp International	1	1	0	1	0	1	4	1	CAB	private	Telecommunication services
Haishan Group International	1	1	0	0	0	0	2	0	CAB	private	Financials
Kerui Company	1	1	1	0	0	1	4	0	CAB	private	Energy
GEO Chinese Company	1	1	0	0	0	1	3	1	CAB	state-owned	Utilities
China General Nuclear Power Group	1	0	0	1	1	1	4	1	CAB	private	Energy
China's Shenzhen Xinguodu Technology Co., Ltd	1	1	0	0	0	1	3	0	CAB	private	Information technology
Xinlan Group	1	1	0	1	1	1	5	2	CAB	state-owned	Materials
China Railway Construction Corporation Limited (CRCC)	1	1	1	1	0	1	5	5	Hybrid	state-owned
109.CRRC Corporation Limited (CRRC)	1	1	1	0	1	1	5	1	CAB	state-owned	Consumer discretionary
110.China Machinery Engineering Corporation (CMEC)	1	1	1	1	1	1	6	5	CAB	state-owned
111.Shandong Weiqiao Pioneering Group.,Ltd	1	1	1	1	0	1	5	5	Hybrid	private
112.Wynca Group	1	1	0	1	0	1	4	2	CAB	private
COFCO	1	0	0	1	1	0	3	0	CAB	private
114.Honghua	1	1	1	1	1	1	6	4	CAB	private	Energy
115.Le Bunna	1	1	1	1	1	1	6	1	CAB	private
116.China Jushi	1	0	0	1	0	1	3	2	CAB	state-owned
117.Herocean Group	1	1	0	1	1	1	5	3	CAB	private
Chongqing Haifu Medical Technology Co. Ltd.	1	1	0	1	1	1	5	1	CAB	private
XAG	1	0	0	0	0	1	2	5	CSR	private
120.KEDA	1	1	0	0	0	1	3	4	CSR	private
121.Wangkang Holding Group	1	1	0	1	0	1	4	4	Hybrid	private
Poly Sinolight	1	1	0	1	1	1	5	4	CAB	private
123.Mainland Group	1	1	0	0	0	1	3	0	CAB	private
124.Tiantang Group	1	0	0	0	0	0	1	4	CSR	private
China Three Gorges Corporation (CTG)	1	1	0	1	0	1	4	4	Hybrid	state-owned
126.SHEIN	1	0	0	1	1	0	3	0	CAB	private
127.Yuan Long Ping High-Tech Agriculture Co.,Ltd.	1	1	1	1	1	1	6	2	CAB	private
128.China National Agricultural Development Group Co., Ltd.	1	1	0	1	1	0	4	0	CAB	state-owned
129.China Shandong International Economic &Technical Cooperation Group Ltd (CSI)	1	1	1	1	1	1	6	1	CAB	state-owned	Industrials
130.Kilimall	1	1	0	1	1	0	4	0	CAB	private
131.Zonergy Corporation	1	1	0	1	1	1	5	2	CAB	private
BGRIMM GROUP	1	1	0	1	0	1	4	0	CAB	state-owned
133.Henan Guoji Industry Group Co., Ltd.	1	1	1	1	1	0	5	0	CAB	private
134.Jiangsu Overseas Group Co., Ltd.	1	1	0	1	1	0	4	0	CAB	state-owned	Consumer discretionary
135.TBEA	1	1	0	1	0	1	4	0	CAB	private
136.SANY	1	1	0	1	1	1	5	3	CAB	private
137.BGI Genomics	1	1	0	1	1	1	5	4	Hybrid	private
138.Hangzhou Chief Technology Co., Ltd.	1	1	1	0	0	1	4	0	CAB	private
139.ZXAUTO	1	1	1	1	0	1	5	1	CAB	private
140.SDHS	1	0	1	1	0	0	3	4	CSR	state-owned
141.Hengtong Group	1	1	0	1	1	1	5	3	CAB	private
142.Choice International	1	1	0	1	0	0	3	0	CAB	private
143.Yewhing	1	1	0	0	1	0	3	3	Hybrid	private
144.Wanxin Doors & Windows Manufacturing	1	1	0	0	0	0	2	0	CAB	private
145.ZTT Group	1	1	0	1	0	1	4	4	Hybrid	private
146.Sansheng	1	0	0	0	1	1	3	1	CAB	private
Sinotrans	1	1	0	1	0	0	3	5	CSR	state-owned
148.Development reimagined	1	1	0	1	0	0	3	1	CAB	private
149.Dongfeng Motor Corporation Limited	1	1	0	1	0	1	4	4	Hybrid	state-owned
150.Choice Int’l Forwarding Co., Ltd	1	1	1	1	1	1	6	0	CAB	private
151.Wepon Medical Technology Co., Ltd.	1	0	0	0	0	1	2	0	CAB	private
152.DIDI	1	1	0	1	0	1	4	3	CAB	private
153.HOLLEYINTL	1	1	0	1	1	1	5	2	CAB	private
154.Greenroad International Logistics	1	1	1	1	1	1	6	0	CAB	private
155.CHINASTAR	1	1	0	1	0	1	4	2	CAB	private
156. ZNSHINE SOLAR	1	1	1	1	0	1	5	2	CAB	private
157.Yiwugo	1	1	0	1	1	0	4	0	CAB	private
Shanghai Pharmaceuticals Holding Co., Ltd.	1	1	1	1	1	1	6	5	CAB	state-owned	Health care
159.Humanwell	1	1	1	1	0	1	5	1	CAB	private
160.GCIGC/CGICO	1	1	0	1	1	1	5	3	CAB	state-owned	Industrials
161.CJ Smart Cargo Group	1	1	0	1	1	1	5	0	CAB	private
CBVAC Technology Co., Ltd	1	1	0	1	1	0	4	0	CAB	private
China Hway Group	1	1	0	1	0	0	3	5	CSR	private
KPC Pharmaceuticals	1	1	1	1	1	1	6	1	CAB	private
Reanda	1	1	1	1	0	0	4	0	CAB	private
SIMI MOBILE	1	1	1	0	1	1	5	0	CAB	private
China Huanqiu Contracting & Engineering Co., Ltd.(HQC)	1	0	1	0	0	0	2	2	Hybrid	state-owned
Sinosteel MECC	1	1	1	1	1	1	6	3	CAB	state-owned	Industrials
Hangzhou Water Treatment Technology Development Center	1	1	0	1	0	1	4	2	CAB	state-owned
ENERGY CHINA	1	1	0	1	0	0	3	1	CAB	state-owned
CNCEC	1	0	1	1	0	1	4	2	CAB	state-owned
Power China Sichuan Electronic Power Engineering Co., LTD	1	1	1	0	1	1	5	2	CAB	state-owned	Industrials
China ENFI	1	1	1	0	0	1	4	4	Hybrid	state-owned
China XinXing Construction & Development Co., Ltd.	1	0	1	0	0	0	2	4	CSR	state-owned
Pinggao Group Co., Ltd	1	1	1	1	1	1	6	2	CAB	state-owned	Utilities
SINOSOAR	1	1	1	1	1	1	6	0	CAB	private
China Railway Engineering Corporation	1	0	1	1	0	0	3	1	CAB	state-owned
AVIC INTL	1	0	0	1	1	1	4	6	CSR	state-owned
HNAC Technology Co., Ltd.	1	1	0	0	0	0	2	0	CAB	private
Beijing TRT Group	1	1	0	1	0	1	4	3	CAB	state-owned
Huayou Cobalt	1	1	0	0	0	1	3	4	CSR	private
China Derry Group	1	0	0	0	0	0	1	0	CAB	private
Angel Yeast	1	1	1	1	1	1	6	3	CAB	state-owned	Utilities
New Hope Group Co., Ltd.	1	1	0	1	0	1	4	5	CSR	private
China Gold International Resources Corp. Ltd.	1	0	0	0	0	0	1	3	CSR	state-owned
ICBC	1	0	1	0	1	1	4	3	CAB	state-owned	Health care
SINOVAC	1	1	1	1	0	1	5	2	CAB	private
188.GOODDOCTOR GROUP	1	1	0	1	0	1	4	1	CAB	private
China Kingho	1	1	1	1	0	0	4	3	CAB	state-owned
Midea Group	1	0	0	1	1	1	4	1	CAB	private
Chery Automobile Co., Ltd.	1	1	0	1	0	1	4	2	CAB	private
BBA	1	1	0	1	0	1	4	3	CAB	state-owned
China Longyuan	1	1	0	1	0	0	3	1	CAB	state-owned
Jiangsu Geology & Engineering Co.Ltd,	1	1	1	0	0	0	3	1	CAB	state-owned
PowerChina Guizhou Engineering Co.,Ltd.	1	0	1	1	1	0	4	3	CAB	state-owned	Financials
Sentuo Group	1	0	1	1	1	1	5	1	CAB	private
Ningxia Tianyuan Manganese Industry Group	1	1	0	1	0	1	4	1	CAB	private
198.MSCcargo	0	1	1	1	1	0	4	2	CAB	private
China Energy Engineering Group Planning and Engineering Co., Ltd.	1	0	1	1	0	1	4	1	CAB	state-owned
200.Sinoma (Suzhou)	1	1	1	0	1	0	4	2	CAB	state-owned	Industrials

## Sheet: CSR scores
company	environmental stewardship	philanthropic contribution	educational commitments	employee involvement	public health commitments	sponsorship of cultural activities	Total
CMOC Group Limited	1	1	1	1	1	0	5
SINOHYDRO Corporation Limited	1	0	0	0	0	0	1
Electric Power Construction Corporation	1			1			2
SEPCOⅢ	1	1	1		1	1	5
Harbin Electric Corporation	1	0	0	1	0	0	2
China National Machinery Import & Export Corporation	1	1	1	1	1	1	6
China Machine- Building International Corporation	0	0	0	0	0	0	0
China Civil Engineering Construction Corporation (CCECC)	1	1	1	1	1	1	6
China State Construction Engineering Corporation	1		1	1	0	0	3
Transtech Engineering Corporation	0	0	0	0	0	0	0
China Road and Bridge Corporation	1	1	1	1	1	1	6
ZTE south africa	1	0	0	0	0	0	1
PetroChina Company	1	0	0	1	1	1	4
China National Petroleum Corporation (CNPC)	1	0	0	1	0	1	3
Datang	1	1	1	1	1	1	6
Longrich	0	1	0	0	1	0	2
Lenovo	1	1	1	1	1	1	6
TCL	1	0	0	0	0	0	1
CNOOC International	1	1	1	1	1	0	5
Hisense	0	1	1	0	0	0	2
Xiaomi	1	1	1	1	0	0	4
OPPO	1	0	0	1	1	0	3
Hikvision	1	1	1	1	1	1	6
CLOUDWALK	0	0	1	0	0	0	1
China Telecom Global	1	1	0	1	1	0	4
China Unicom Global	0	0	0	0	0	0	0
China Mobile International Limited (CMI)	1	1	0	0	0	0	2
Henan Rebecca	1	0	1	0	0	1	3
China State Farms Agribusiness (G) Corp. Tanzania Ltd	0	0	0	0	0	0	0
Boomplay	0	0	0	0	0	0	0
Transsnet	0	0	0	1	0	0	1
VSKIT	0	0	0	0	0	0	0
PALMPAY	0	0	1	0	0	0	1
More	0	0	0	0	0	0	0
NetEase	1	1	1	1	1	1	6
Transsion	0	0	0	0	0	0	0
StarTimes	0	0	0	0	0	0	0
CCIC AFRICA	0	0	0	0	0	0	0
Twyford	1	0	0	0	0	0	1
Sunda International Group	0	0	0	1	0	0	1
Bank of China	1	1	1	1	1	1	6
El-alan construction company	0	0	0	0	0	0	0
Chinaville Chinese restaurant	0	0	0	0	0	0	0
North china construction Nigeria limited	1	0	1	0	0	0	2
Vitex China Nigeria Limited- Tractor Dealer in Lagos, Nigeria	0	0	0	0	0	0	0
China Harbour Engineering Company Nigeria Limited (CHEC)	1	0	0	1	0	0	2
Jade Palace Chinese Cuisine	0	0	0	0	0	0	0
China Development Bank	1	0	0	0	0	0	1
CHINIGE TECHNOLOGY SERVICES (NIG) LTD	0	0	0	0	0	0	0
Jiu Hua Nigeria Co. Ltd	0	0	0	0	0	0	0
Tugrow1688 logistics	0	0	0	0	0	0	0
HUAWEI	1	1	1	1	1	0	5
Chai Tang Restaurant	0	0	0	0	0	0	0
Jereh Group	1	1	1	1	1	0	5
SINOSURE	0	0	0	0	0	0	0
China Jiangxi International Economic and Technical Cooperation	0	1	1	1	0	0	3
HUAJIAN GROUP	1	0	0	1	0	0	2
Sinoma Overseas	1	0	0	0	0	0	1
CGCOC GROUP	0	0	0	0	0	0	0
Foton Motor Group	1	0	0	0	1	0	2
Chifeng Gold	1	0	0	0	1	0	2
China Henan International Cooperation Group CHICO	0	0	0	0	1	0	1
Mutual Commitment Company Ltd	0	1	0	0	1	0	2
DEWE SECURITY SERVICE GROUP	0	0	0	0	0	0	0
Huaxin Zhong An Security Group	1	1	0	0	0	0	2
China Security Technology Group	0	0	0	0	1	0	1
CIG Motors Company Limited	0	0	0	1	0	0	1
Zhejiang Dinson Holding Co., Ltd.	0	0	0	0	0	0	0
Tsingshan Holdings	1	0	0	0	0	0	1
China Zhonghao Nigeria Limited.	0	0	0	0	0	0	0
Jiangsu Construction Engineering Group Co., LTD (JSCE)	1	0	0	0	1	0	2
Shanghai Construction Group (SCG)	0	0	0	0	0	0	0
China Poly Group Corporation Ltd.	0	0	0	0	0	0	0
ZHONGMEI ENGINEERING GROUP LTD	0	0	0	0	0	0	0
Zhejiang Kangle Pharmaceutical Co., Ltd.	0	0	0	0	0	0	0
TIENS GROUP	0	0	0	0	1	0	1
Zonsen Group	0	0	0	0	0	0	0
Chongqing RATO Holding Group Co. Ltd.	0	0	0	0	0	0	0
Guangzhou Kusing Generator Co., Ltd	0	0	0	0	0	0	0
UNIVAL Group	0	0	0	0	0	0	0
TBEA Sunoasis	0	0	0	0	0	0	0
HAINAN AIRLINES	1	1	1	1	1	0	5
CHINESE Xinjiang Zhongtai Chemical	1	0	0	1	0	0	2
China ComService International (CCSI)	0	0	0	1	0	0	1
Shanxi Construction Engineering (Group) Corporation	0	0	0	0	0	0	0
XCMG	0	0	0	0	0	0	0
Northern International Group (NIG)	0	0	0	0	0	0	0
Jiangsu Yulong Group	0	1	0	1	0	0	2
China General Nuclear Power Company	0	0	0	0	1	0	1
Hainan Zhongchen Biological Engineering Company Limited	1	0	0	0	0	0	1
Shenzhen Power Solution Limited	0	0	0	0	0	0	0
Esavior	1	0	0	0	0	0	1
Divine New Energy	1	0	0	0	0	0	1
Qingdoo Sunflare New Energy Company Ltd	1	0	0	0	0	0	1
China Southern Airlines	0	0	0	0	0	0	0
JMET Corporation, Jiangsu Sainty International Group	0	0	0	0	0	0	0
CHINT	1	0	0	0	0	0	1
China Engineering Company Ltd (CAMCE)	1	0	0	0	0	1	2
RAYAL INDUSTRIAL	0	0	0	0	0	0	0
Nanchang Foreign Engineering Corporation	1	0	0	0	1	0	2
Ekemp International	0	0	0	0	1	0	1
Haishan Group International	0	0	0	0	0	0	0
Kerui Company	0	0	0	0	0	0	0
GEO Chinese Company	1	0	0	0	0	0	1
China General Nuclear Power Group	0	0	0	0	1	0	1
China's Shenzhen Xinguodu Technology Co., Ltd	0	0	0	0	0	0	0
Xinlan Group	1	0	0	1	0	0	2
China Railway Construction Corporation Limited (CRCC)	1	1	1	1	1	0	5
109.CRRC Corporation Limited (CRRC)	1	0	0	0	0	0	1
110.China Machinery Engineering Corporation (CMEC)	1	1	1	1	1	0	5
111.Shandong Weiqiao Pioneering Group.,Ltd	1	1	1	1	0	1	5
112.Wynca Group	1	1	0	0	0	0	2
COFCO	0	0	0	0	0	0	0
114.Honghua	1	1	1	1	0	0	4
115.Le Bunna	0	1	0	0	0	0	1
116.China Jushi	1	0	0	1	0	0	2
117.Herocean Group	0	1	0	1	1	0	3
Chongqing Haifu Medical Technology Co. Ltd.	0	0	1	0	0	0	1
XAG	1	1	1	0	1	1	5
120.KEDA	1	1	0	1	0	1	4
121.Wangkang Holding Group	1	1	1	1	0	0	4
Poly Sinolight	1	1	1	0	1	0	4
123.Mainland Group	0	0	0	0	0	0	0
124.Tiantang Group	0	1	1	0	1	1	4
125.CTG	1	1	0	1	1	0	4
126.Eastern Industry Zone	0	0	0	0	0	0	0
127.Yuan Long Ping High-Tech Agriculture Co.,Ltd.	0	0	1	1	0	0	2
128.China National Agricultural Development Group Co., Ltd.	0	0	0	0	0	0	0
129.China Shandong International Economic &Technical Cooperation Group Ltd (CSI)	0	0	0	1	0	0	1
130.Kilimall	0	0	0	0	0	0	0
131.Zonergy Corporation	1	1	0	0	0	0	2
132.BGRIMM GROUP	0	0	0	0	0	0	0
133.Henan Guoji Industry Group Co., Ltd.	0	0	0	0	0	0	0
134.Jiangsu Overseas Group Co., Ltd.	0	0	0	0	0	0	0
135.TBEA	0	0	0	0	0	0	0
136.SANY	1	1	1	0	0	0	3
137.BGI Genomics	0	1	1	0	1	1	4
138.Hangzhou Chief Technology Co., Ltd.	0	0	0	0	0	0	0
139.ZXAUTO	0	1	0	0	0	0	1
140.SDHS	1	1	0	1	0	1	4
141.Hengtong Group	1	1	0	1	0	0	3
142.Choice International	0	0	0	0	0	0	0
143.Yewhing	1	1	0	1	0	0	3
144.Wanxin Doors & Windows Manufacturing	0	0	0	0	0	0	0
145.ZTT Group	1	1	1	1	0	0	4
146.Sansheng	0	0	0	0	1	0	1
Sinotrans	1	1	1	0	1	1	5
148.Development reimagined	0	0	1	0	0	0	1
149.Dongfeng Motor Corporation Limited	1	1	0	1	1	0	4
150.Choice Int’l Forwarding Co., Ltd	0	0	0	0	0	0	0
151.Wepon Medical Technology Co., Ltd.	0	0	0	0	0	0	0
152.DIDI	0	1	0	1	1	0	3
153.HOLLEYINTL	1	0	0	1	0	0	2
154.Greenroad International Logistics	0	0	0	0	0	0	0
155.CHINASTAR	0	1	0	0	1	0	2
156. ZNSHINE SOLAR	1	0	0	0	1	0	2
157.Yiwugo	0	0	0	0	0	0	0
158.SPH	1	1	1	0	1	1	5
159.Humanwell	0	0	0	0	1	0	1
160.GCIGC/CGICO	1	0	0	1	1	0	3
161.CJ Smart Cargo Group	0	0	0	0	0	0	0
CBVAC Technology Co., Ltd	0	0	0	0	0	0	0
China Hway Group	0	1	1	1	1	1	5
KPC Pharmaceuticals	0	0	0	0	1	0	1
Reanda	0	0	0	0	0	0	0
SIMI MOBILE	0	0	0	0	0	0	0
China Huanqiu Contracting & Engineering Co., Ltd.	1	0	0	0	1	0	2
Sinosteel MECC	1	0	1	0	1	0	3
Hangzhou Water Treatment Technology Development Center	1	0	0	1	0	0	2
ENERGY CHINA	1	0	0	0	0	0	1
CNCEC	1	0	0	0	1	0	2
Power China Sichuan Electronic Power Engineering Co., LTD	1	0	0	0	1	0	2
China ENFI	1	1	0	1	1	0	4
China XinXing Construction & Development Co., Ltd.	1	1	1	0	1	0	4
SINOSOAR	0	0	0	0	0	0	0
China Railway Engineering Corporation	0	0	0	1	0	0	1
AVIC INTL	1	1	1	1	1	1	6
HNAC Technology Co., Ltd.	0	0	0	0	0	0	0
Beijing TRT Group	0	0	1	0	1	1	3
Huayou Cobalt	1	1	0	1	1	0	4
China Derry Group	0	0	0	0	0	0	0
Angel Yeast	1	0	0	1	1	0	3
New Hope Group Co., Ltd.	1	1	0	1	1	1	5
China Gold International Resources Corp. Ltd.	1	0	0	1	0	1	3
ICBC	0	1	1	0	0	1	3
SINOVAC	0	1	0	0	1	0	2
188.GOODDOCTOR GROUP	0	0	0	0	1	0	1
China Kingho	1	0	1	0	1	0	3
Midea Group	0	0	0	1	0	0	1
Chery Automobile Co., Ltd.	1	1	0	0	0	0	2
192.BBA	1	0	1	0	0	1	3
China Longyuan	1	0	0	0	0	0	1
Jiangsu Geology & Engineering Co.Ltd,	0	0	0	1	0	0	1
PowerChina Guizhou Engineering Co.,Ltd.	1	0	0	1	0	1	3
Sentuo Group	1	0	0	0	0	0	1
Ningxia Tianyuan Manganese Industry Group	1	0	0	0	0	0	1
198.MSCcargo	1	1	0	0	0	0	2
199.CPE	0	0	0	1	0	0	1
200.Sinoma (Suzhou)	1	0	0	0	1	0	2
Pinggao Group Co., Ltd	1	1	0	0	0	0	2
