# Supplementary material for: Exploring the narrative landscape: The discursive construction of identity for Chinese enterprises in Africa
Source: PLoS One. 2025 Feb 28;20(2):e0314285. doi: 10.1371/journal.pone.0314285 (PMC11870363; doi:10.1371/journal.pone.0314285)
Supplement: S3_File — This file contains the frequency and relative frequency of each semantic domain, as well as the words categorized within these domains. (XLSX) [file pone.0314285.s003.xlsx]

## Sheet: Sheet1
Semtag Frequency Relative
Frequency
Z5 21034 28.39	Concordance	List
Z99 2981 4.02	Concordance	List
Z8 2881 3.89	Concordance	List
A1.1.1 2030 2.74	Concordance	List
I2.1 1621 2.19	Concordance	List
S8+ 1353 1.83	Concordance	List
M7 1294 1.75	Concordance	List
Z2 1284 1.73	Concordance	List
N1 1280 1.73	Concordance	List
S5+ 1107 1.49	Concordance	List
S7.1+ 964 1.30	Concordance	List
A2.1+ 932 1.26	Concordance	List
A3+ 806 1.09	Concordance	List
A9+ 794 1.07	Concordance	List
O2 783 1.06	Concordance	List
I3.1 771 1.04	Concordance	List
A5.1+ 720 0.97	Concordance	List
I2.2 706 0.95	Concordance	List
M6 704 0.95	Concordance	List
Y1 684 0.92	Concordance	List
T3- 613 0.83	Concordance	List
A9- 600 0.81	Concordance	List
H1 598 0.81	Concordance	List
A11.1+ 572 0.77	Concordance	List
X7+ 564 0.76	Concordance	List
S2 477 0.64	Concordance	List
A1.8+ 459 0.62	Concordance	List
I4 444 0.60	Concordance	List
N5.1+ 440 0.59	Concordance	List
I1.1 439 0.59	Concordance	List
Z3 429 0.58	Concordance	List
N5++ 422 0.57	Concordance	List
Z1 421 0.57	Concordance	List
X5.2+ 417 0.56	Concordance	List
S6+ 401 0.54	Concordance	List
M1 387 0.52	Concordance	List
X4.2 381 0.51	Concordance	List
T2++ 379 0.51	Concordance	List
T2+ 376 0.51	Concordance	List
M2 367 0.50	Concordance	List
S1.1.1 367 0.50	Concordance	List
G2.1 354 0.48	Concordance	List
A2.2 354 0.48	Concordance	List
X9.1+ 337 0.45	Concordance	List
P1 337 0.45	Concordance	List
A5.1 335 0.45	Concordance	List
M3 323 0.44	Concordance	List
Q2.2 316 0.43	Concordance	List
W5 308 0.42	Concordance	List
W3 301 0.41	Concordance	List
T1.3 301 0.41	Concordance	List
G1.1 292 0.39	Concordance	List
X2.2+ 289 0.39	Concordance	List
A5.1+++ 287 0.39	Concordance	List
A4.1 284 0.38	Concordance	List
Q1.2 283 0.38	Concordance	List
T1.1.3 282 0.38	Concordance	List
C1 278 0.38	Concordance	List
Y2 268 0.36	Concordance	List
X4.1 264 0.36	Concordance	List
A7+ 264 0.36	Concordance	List
N4 254 0.34	Concordance	List
X9.2+ 250 0.34	Concordance	List
N5+ 246 0.33	Concordance	List
N3.2+ 234 0.32	Concordance	List
X2.4 230 0.31	Concordance	List
W1 216 0.29	Concordance	List
O1.1 202 0.27	Concordance	List
I1 200 0.27	Concordance	List
Q2.1 198 0.27	Concordance	List
A1.5.1 196 0.26	Concordance	List
X8+ 193 0.26	Concordance	List
O4.2+ 179 0.24	Concordance	List
X2.1 169 0.23	Concordance	List
H4 161 0.22	Concordance	List
T1.1.2 160 0.22	Concordance	List
A6.1+ 160 0.22	Concordance	List
A10- 158 0.21	Concordance	List
A6.1- 157 0.21	Concordance	List
S1.2.5+ 155 0.21	Concordance	List
A13.2 154 0.21	Concordance	List
N5 154 0.21	Concordance	List
A6.3+ 153 0.21	Concordance	List
F4 153 0.21	Concordance	List
A10+ 150 0.20	Concordance	List
O3 148 0.20	Concordance	List
O4.3 146 0.20	Concordance	List
A6.2+ 145 0.20	Concordance	List
O4.1 144 0.19	Concordance	List
O1 141 0.19	Concordance	List
B1 140 0.19	Concordance	List
A13.3 139 0.19	Concordance	List
A1.7+ 136 0.18	Concordance	List
O1.2 136 0.18	Concordance	List
S3.1 134 0.18	Concordance	List
X5.1+ 133 0.18	Concordance	List
B5 130 0.18	Concordance	List
A5.1++ 129 0.17	Concordance	List
N5- 123 0.17	Concordance	List
K5.1 122 0.16	Concordance	List
I1.3- 121 0.16	Concordance	List
G2.2+ 118 0.16	Concordance	List
S1.1.2+ 117 0.16	Concordance	List
Z6 109 0.15	Concordance	List
A15+ 107 0.14	Concordance	List
S7.4+ 107 0.14	Concordance	List
S7.2+ 103 0.14	Concordance	List
B3 103 0.14	Concordance	List
O1.3 103 0.14	Concordance	List
X2.5+ 98 0.13	Concordance	List
Z4 96 0.13	Concordance	List
F1 94 0.13	Concordance	List
I3.2+ 89 0.12	Concordance	List
O4.4 88 0.12	Concordance	List
A4.2+ 88 0.12	Concordance	List
M4 87 0.12	Concordance	List
S4 83 0.11	Concordance	List
N3.2 81 0.11	Concordance	List
G1.2 79 0.11	Concordance	List
A5.2+ 79 0.11	Concordance	List
S1.1.3+ 77 0.10	Concordance	List
L3 77 0.10	Concordance	List
T3 74 0.10	Concordance	List
N3.7+ 73 0.10	Concordance	List
K4 71 0.10	Concordance	List
X2.6+ 70 0.09	Concordance	List
W4 70 0.09	Concordance	List
N3.8+ 70 0.09	Concordance	List
A13.4 67 0.09	Concordance	List
A15- 66 0.09	Concordance	List
G2.2 66 0.09	Concordance	List
K1 66 0.09	Concordance	List
S7.1- 66 0.09	Concordance	List
B2 64 0.09	Concordance	List
E2+ 64 0.09	Concordance	List
S5- 63 0.09	Concordance	List
N6+ 63 0.09	Concordance	List
M5 62 0.08	Concordance	List
S9 61 0.08	Concordance	List
Q1.1 61 0.08	Concordance	List
K2 61 0.08	Concordance	List
B2+ 59 0.08	Concordance	List
Q4.3 59 0.08	Concordance	List
A5.3+ 58 0.08	Concordance	List
T1.1.1 58 0.08	Concordance	List
L1+ 58 0.08	Concordance	List
N3.3 57 0.08	Concordance	List
A5.4+ 57 0.08	Concordance	List
I1.1+ 57 0.08	Concordance	List
S1.2.1+ 57 0.08	Concordance	List
N6+++ 57 0.08	Concordance	List
A12- 56 0.08	Concordance	List
N3.1 55 0.07	Concordance	List
A1.4 54 0.07	Concordance	List
B4 53 0.07	Concordance	List
A14 52 0.07	Concordance	List
T2- 51 0.07	Concordance	List
N5.1- 51 0.07	Concordance	List
S7.3+ 51 0.07	Concordance	List
N3.7 50 0.07	Concordance	List
A11.1- 49 0.07	Concordance	List
L1 49 0.07	Concordance	List
B2- 47 0.06	Concordance	List
E4.1+ 47 0.06	Concordance	List
Q1.3 46 0.06	Concordance	List
E4.2+ 45 0.06	Concordance	List
G3 44 0.06	Concordance	List
Q3 44 0.06	Concordance	List
X2.2 44 0.06	Concordance	List
T1.3+ 42 0.06	Concordance	List
A1.2+ 42 0.06	Concordance	List
S8- 41 0.06	Concordance	List
E6- 41 0.06	Concordance	List
N3.2+++ 41 0.06	Concordance	List
Q4 40 0.05	Concordance	List
H2 39 0.05	Concordance	List
I1.3 38 0.05	Concordance	List
A2.1- 38 0.05	Concordance	List
A1.5.2+ 37 0.05	Concordance	List
E3- 37 0.05	Concordance	List
T1.2 36 0.05	Concordance	List
W2 35 0.05	Concordance	List
A1.7- 33 0.04	Concordance	List
S2.1 33 0.04	Concordance	List
N5+++ 32 0.04	Concordance	List
E6+ 32 0.04	Concordance	List
N5--- 32 0.04	Concordance	List
Q4.1 32 0.04	Concordance	List
A9 31 0.04	Concordance	List
I1.1- 31 0.04	Concordance	List
N5.2+ 31 0.04	Concordance	List
T1 31 0.04	Concordance	List
N3.3+ 31 0.04	Concordance	List
A12+ 30 0.04	Concordance	List
M8 29 0.04	Concordance	List
O4.5 28 0.04	Concordance	List
X3.2 27 0.04	Concordance	List
X6+ 27 0.04	Concordance	List
N3.2- 26 0.04	Concordance	List
S1.1.4+ 26 0.04	Concordance	List
X3.4 26 0.04	Concordance	List
X2 26 0.04	Concordance	List
I1.2 24 0.03	Concordance	List
G2.2- 23 0.03	Concordance	List
S1.2.4+ 23 0.03	Concordance	List
H3 23 0.03	Concordance	List
G2.1- 23 0.03	Concordance	List
O4.6+ 22 0.03	Concordance	List
A15 21 0.03	Concordance	List
S7.1++ 21 0.03	Concordance	List
S7.1 20 0.03	Concordance	List
S3.2 20 0.03	Concordance	List
A1.3+ 20 0.03	Concordance	List
O4.6 20 0.03	Concordance	List
H5 20 0.03	Concordance	List
L2 20 0.03	Concordance	List
A1.1.2 19 0.03	Concordance	List
X2.3+ 19 0.03	Concordance	List
A6.1+++ 19 0.03	Concordance	List
A6.2- 18 0.02	Concordance	List
N3.6 18 0.02	Concordance	List
I1.3+ 18 0.02	Concordance	List
N3.7++ 18 0.02	Concordance	List
T1.3- 17 0.02	Concordance	List
I3.2 17 0.02	Concordance	List
N3.7- 16 0.02	Concordance	List
A1.9 16 0.02	Concordance	List
N3.7+++ 16 0.02	Concordance	List
S2.2 16 0.02	Concordance	List
A11.1+++ 16 0.02	Concordance	List
N3.8 16 0.02	Concordance	List
A1.6 15 0.02	Concordance	List
E5+ 15 0.02	Concordance	List
T3+ 15 0.02	Concordance	List
I1.1+++ 15 0.02	Concordance	List
S1.2.6+ 15 0.02	Concordance	List
E2- 14 0.02	Concordance	List
X9.1 14 0.02	Concordance	List
F2 14 0.02	Concordance	List
E3+ 13 0.02	Concordance	List
N3.5 13 0.02	Concordance	List
A5.1--- 12 0.02	Concordance	List
Q4.2 12 0.02	Concordance	List
S7.4- 12 0.02	Concordance	List
A6 11 0.01	Concordance	List
S1.2.3+ 11 0.01	Concordance	List
T3--- 11 0.01	Concordance	List
A5.1- 11 0.01	Concordance	List
N2 10 0.01	Concordance	List
G2.1+ 10 0.01	Concordance	List
N6 10 0.01	Concordance	List
S1.2 10 0.01	Concordance	List
N3.4 10 0.01	Concordance	List
T3+++ 10 0.01	Concordance	List
N3.3- 10 0.01	Concordance	List
A5.4- 10 0.01	Concordance	List
A13 10 0.01	Concordance	List
T4+ 10 0.01	Concordance	List
A7- 9 0.01	Concordance	List
S6- 9 0.01	Concordance	List
Z7 9 0.01	Concordance	List
T2+++ 9 0.01	Concordance	List
A13.1 9 0.01	Concordance	List
S1.2.5++ 8 0.01	Concordance	List
X9.2 8 0.01	Concordance	List
X1 8 0.01	Concordance	List
K6 8 0.01	Concordance	List
A4.2- 8 0.01	Concordance	List
L1- 8 0.01	Concordance	List
E1 8 0.01	Concordance	List
S1.2.2- 8 0.01	Concordance	List
O4.6- 8 0.01	Concordance	List
X9.1- 8 0.01	Concordance	List
A1.8- 7 0.01	Concordance	List
A5.3- 7 0.01	Concordance	List
S1.2.1- 7 0.01	Concordance	List
A11.2+ 7 0.01	Concordance	List
A5.2- 6 0.01	Concordance	List
N5-- 6 0.01	Concordance	List
X3.1 6 0.01	Concordance	List
X7- 5 0.01	Concordance	List
E2++ 5 0.01	Concordance	List
N3.3++ 5 0.01	Concordance	List
N5.1+++ 5 0.01	Concordance	List
S1.2.4 5 0.01	Concordance	List
X9.2- 5 0.01	Concordance	List
E5- 5 0.01	Concordance	List
S1.1.3- 5 0.01	Concordance	List
N3.2++ 5 0.01	Concordance	List
N6- 4 0.01	Concordance	List
O4.2- 4 0.01	Concordance	List
A6.1 4 0.01	Concordance	List
X2.1+ 4 0.01	Concordance	List
T4 4 0.01	Concordance	List
S1.1.3 4 0.01	Concordance	List
X8+++ 4 0.01	Concordance	List
E2+++ 4 0.01	Concordance	List
T3++ 4 0.01	Concordance	List
T3-- 4 0.01	Concordance	List
A1.2 4 0.01	Concordance	List
S7.3- 4 0.01	Concordance	List
A12++ 4 0.01	Concordance	List
X3.1+ 4 0.01	Concordance	List
N5.1 3 0.00	Concordance	List
I2 3 0.00	Concordance	List
S1.2.5+++ 3 0.00	Concordance	List
N3.8- 3 0.00	Concordance	List
I3.1- 3 0.00	Concordance	List
A2.1 3 0.00	Concordance	List
T1.1 3 0.00	Concordance	List
N3.5+ 3 0.00	Concordance	List
A1.5.2 3 0.00	Concordance	List
A13.5 3 0.00	Concordance	List
S7.3 3 0.00	Concordance	List
A13.7 3 0.00	Concordance	List
X2.2- 3 0.00	Concordance	List
O4.2++ 3 0.00	Concordance	List
A8 3 0.00	Concordance	List
G1.1- 3 0.00	Concordance	List
S1.2.5- 3 0.00	Concordance	List
N3.8+++ 3 0.00	Concordance	List
X6- 2 0.00	Concordance	List
F1- 2 0.00	Concordance	List
A11.1++ 2 0.00	Concordance	List
X5.1- 2 0.00	Concordance	List
E2 2 0.00	Concordance	List
A13.6 2 0.00	Concordance	List
A7+++ 2 0.00	Concordance	List
X5.2- 2 0.00	Concordance	List
T4-- 2 0.00	Concordance	List
X3.2- 2 0.00	Concordance	List
W2- 2 0.00	Concordance	List
L2- 2 0.00	Concordance	List
B2++ 2 0.00	Concordance	List
A3 2 0.00	Concordance	List
A15++ 2 0.00	Concordance	List
N3.3--- 2 0.00	Concordance	List
A4.2-- 2 0.00	Concordance	List
O4.6++ 2 0.00	Concordance	List
A1.5.1+ 2 0.00	Concordance	List
A1.5.2- 2 0.00	Concordance	List
S1.2.3- 2 0.00	Concordance	List
X6 2 0.00	Concordance	List
N3.8++ 2 0.00	Concordance	List
T1.3+++ 2 0.00	Concordance	List
A11.2- 2 0.00	Concordance	List
S5 2 0.00	Concordance	List
O1.2- 2 0.00	Concordance	List
X9.2++ 1 0.00	Concordance	List
I1.1--- 1 0.00	Concordance	List
X3.4- 1 0.00	Concordance	List
S1.2.2+ 1 0.00	Concordance	List
X3.2++ 1 0.00	Concordance	List
A1.1.1- 1 0.00	Concordance	List
W2-- 1 0.00	Concordance	List
S1.2.4- 1 0.00	Concordance	List
X3.3 1 0.00	Concordance	List
A1.2- 1 0.00	Concordance	List
K3 1 0.00	Concordance	List
T1.3++ 1 0.00	Concordance	List
K5.2 1 0.00	Concordance	List
A5.1-- 1 0.00	Concordance	List
X2.4+ 1 0.00	Concordance	List
X7.2+ 1 0.00	Concordance	List
A1.5.1- 1 0.00	Concordance	List
T4- 1 0.00	Concordance	List
X2.2++ 1 0.00	Concordance	List
X2.5- 1 0.00	Concordance	List
E4.1- 1 0.00	Concordance	List
N3.3-- 1 0.00	Concordance	List
A5.1++++++ 1 0.00	Concordance	List
O4.2 1 0.00	Concordance	List
S3.2+ 1 0.00	Concordance	List
X3 1 0.00	Concordance	List
A1.4+ 1 0.00	Concordance	List
S7.1-- 1 0.00	Concordance	List
X3.2+ 1 0.00	Concordance	List

## Sheet: Z5
Word Semtag Frequency Relative
Frequency
and Z5 4611 6.22	Concordance
the Z5 3758 5.07	Concordance
of Z5 2336 3.15	Concordance
to Z5 1889 2.55	Concordance
in Z5 1451 1.96	Concordance
a Z5 1030 1.39	Concordance
with Z5 738 1.00	Concordance
for Z5 697 0.94	Concordance
has Z5 322 0.43	Concordance
as Z5 321 0.43	Concordance
on Z5 303 0.41	Concordance
by Z5 288 0.39	Concordance
an Z5 200 0.27	Concordance
is Z5 192 0.26	Concordance
's Z5 178 0.24	Concordance
from Z5 177 0.24	Concordance
have Z5 150 0.20	Concordance
are Z5 149 0.20	Concordance
than Z5 141 0.19	Concordance
at Z5 137 0.18	Concordance
or Z5 134 0.18	Concordance
through Z5 126 0.17	Concordance
into Z5 105 0.14	Concordance
been Z5 102 0.14	Concordance
was Z5 81 0.11	Concordance
that Z5 67 0.09	Concordance
such_as Z5 62 0.08	Concordance
while Z5 62 0.08	Concordance
since Z5 59 0.08	Concordance
around Z5 51 0.07	Concordance
be Z5 49 0.07	Concordance
when Z5 44 0.06	Concordance
under Z5 40 0.05	Concordance
across Z5 39 0.05	Concordance
among Z5 38 0.05	Concordance
but Z5 37 0.05	Concordance
between Z5 37 0.05	Concordance
r Z5 37 0.05	Concordance
so Z5 33 0.04	Concordance
during Z5 31 0.04	Concordance
about Z5 30 0.04	Concordance
these Z5 28 0.04	Concordance
in_order_to Z5 25 0.03	Concordance
' Z5 24 0.03	Concordance
towards Z5 22 0.03	Concordance
were Z5 22 0.03	Concordance
over Z5 21 0.03	Concordance
both Z5 21 0.03	Concordance
after Z5 21 0.03	Concordance
such Z5 20 0.03	Concordance
thus Z5 19 0.03	Concordance
not_only Z5 18 0.02	Concordance
against Z5 17 0.02	Concordance
being Z5 16 0.02	Concordance
within Z5 15 0.02	Concordance
throughout Z5 15 0.02	Concordance
according_to Z5 15 0.02	Concordance
those Z5 14 0.02	Concordance
there Z5 14 0.02	Concordance
which Z5 13 0.02	Concordance
in_terms_of Z5 12 0.02	Concordance
like Z5 12 0.02	Concordance
along Z5 12 0.02	Concordance
how Z5 12 0.02	Concordance
because Z5 11 0.01	Concordance
+ Z5 11 0.01	Concordance
up Z5 11 0.01	Concordance
without Z5 11 0.01	Concordance
do Z5 9 0.01	Concordance
therefore Z5 8 0.01	Concordance
moreover Z5 8 0.01	Concordance
per Z5 8 0.01	Concordance
i.e. Z5 8 0.01	Concordance
so_that Z5 8 0.01	Concordance
near Z5 7 0.01	Concordance
provided Z5 7 0.01	Concordance
namely Z5 7 0.01	Concordance
out_of Z5 7 0.01	Concordance
had Z5 7 0.01	Concordance
as_of Z5 7 0.01	Concordance
d Z5 7 0.01	Concordance
via Z5 6 0.01	Concordance
along_with Z5 6 0.01	Concordance
before Z5 6 0.01	Concordance
upon Z5 6 0.01	Concordance
toward Z5 6 0.01	Concordance
besides Z5 5 0.01	Concordance
and/or Z5 5 0.01	Concordance
h Z5 5 0.01	Concordance
does Z5 5 0.01	Concordance
g Z5 5 0.01	Concordance
concerning Z5 4 0.01	Concordance
thereby Z5 4 0.01	Concordance
behind Z5 4 0.01	Concordance
furthermore Z5 4 0.01	Concordance
regarding Z5 4 0.01	Concordance
outside Z5 4 0.01	Concordance
've Z5 4 0.01	Concordance
through_to Z5 3 0.00	Concordance
off Z5 3 0.00	Concordance
down Z5 3 0.00	Concordance
s Z5 3 0.00	Concordance
above Z5 3 0.00	Concordance
e Z5 3 0.00	Concordance
thats Z5 3 0.00	Concordance
till Z5 3 0.00	Concordance
beyond Z5 3 0.00	Concordance
o Z5 3 0.00	Concordance
amid Z5 2 0.00	Concordance
up_to Z5 2 0.00	Concordance
amongst Z5 2 0.00	Concordance
c Z5 2 0.00	Concordance
having Z5 2 0.00	Concordance
despite Z5 1 0.00	Concordance
below Z5 1 0.00	Concordance
/ Z5 1 0.00	Concordance
x Z5 1 0.00	Concordance
until Z5 1 0.00	Concordance
n Z5 1 0.00	Concordance
for_instance Z5 1 0.00	Concordance
as_for Z5 1 0.00	Concordance
anti Z5 1 0.00	Concordance
what Z5 1 0.00	Concordance
na Z5 1 0.00	Concordance
Z Z5 1 0.00	Concordance
did Z5 1 0.00	Concordance
OS Z5 1 0.00	Concordance
're Z5 1 0.00	Concordance
whether Z5 1 0.00	Concordance
* Z5 1 0.00	Concordance
except Z5 1 0.00	Concordance
on_to Z5 1 0.00	Concordance
so_as Z5 1 0.00	Concordance
whilst Z5 1 0.00	Concordance
as_if Z5 1 0.00	Concordance
for_example Z5 1 0.00	Concordance
unlike Z5 1 0.00	Concordance
whereby Z5 1 0.00	Concordance
rather_than Z5 1 0.00	Concordance
whenever Z5 1 0.00	Concordance
though Z5 1 0.00	Concordance
although Z5 1 0.00	Concordance

## Sheet: Z8 Pronouns
Word Semtag Frequency Relative
Frequency
we Z8 895 1.21
Concordance
our Z8 671 0.91
Concordance
its Z8 312 0.42
Concordance
it Z8 187 0.25
Concordance
that Z8 164 0.22
Concordance
which Z8 123 0.17
Concordance
their Z8 108 0.15
Concordance
us Z8 46 0.06
Concordance
he Z8 43 0.06
Concordance
them Z8 36 0.05
Concordance
who Z8 31 0.04
Concordance
you Z8 26 0.04
Concordance
ourselves Z8 22 0.03
Concordance
they Z8 22 0.03
Concordance
this Z8 22 0.03
Concordance
your Z8 15 0.02
Concordance
everyone Z8 13 0.02
Concordance
itself Z8 12 0.02
Concordance
what Z8 12 0.02
Concordance
i Z8 11 0.01
Concordance
her Z8 11 0.01
Concordance
our_own Z8 9 0.01
Concordance
his Z8 9 0.01
Concordance
its_own Z8 8 0.01
Concordance
everything Z8 7 0.01
Concordance
one Z8 6 0.01
Concordance
my Z8 6 0.01
Concordance
their_own Z8 6 0.01
Concordance
whose Z8 6 0.01
Concordance
these Z8 5 0.01
Concordance
those Z8 5 0.01
Concordance
each_other Z8 4 0.01
Concordance
U.S. Z8 4 0.01
Concordance
themselves Z8 4 0.01
Concordance
ones Z8 3 0.00
Concordance
whats Z8 2 0.00
Concordance
EMS Z8 1 0.00
Concordance
hers Z8 1 0.00
Concordance
us. Z8 1 0.00
Concordance
someone Z8 1 0.00
Concordance
no_one Z8 1 0.00
Concordance
anything Z8 1 0.00
Concordance
oneself Z8 1 0.00
Concordance
himself Z8 1 0.00
Concordance
anyone Z8 1 0.00
Concordance
whom Z8 1 0.00
Concordance
nobody Z8 1 0.00
Concordance
something Z8 1 0.00
Concordance
ours Z8 1 0.00
Concordance
everyones Z8 1 0.00
Concordance
every_one Z8 1 0.00
Concordance

## Sheet: Z99
Word Semtag Frequency Relative
Frequency
CRBC Z99 44 0.06	Concordance
lenovo Z99 42 0.06	Concordance
sepco Z99 34 0.05	Concordance
xiaomi Z99 29 0.04	Concordance
low-carbon Z99 28 0.04	Concordance
jereh Z99 27 0.04	Concordance
netease Z99 26 0.04	Concordance
PetroChina Z99 25 0.03	Concordance
hikvision Z99 24 0.03	Concordance
CMOC Z99 23 0.03	Concordance
hisense Z99 23 0.03	Concordance
longrich Z99 22 0.03	Concordance
esg Z99 20 0.03	Concordance
TIENS Z99 20 0.03	Concordance
henan Z99 19 0.03	Concordance
OPPO Z99 19 0.03	Concordance
SINOSURE Z99 19 0.03	Concordance
zonsen Z99 19 0.03	Concordance
cloudwalk Z99 17 0.02	Concordance
CMC Z99 16 0.02	Concordance
hainan Z99 16 0.02	Concordance
CNOOC Z99 16 0.02	Concordance
sinoma Z99 16 0.02	Concordance
CCECC Z99 15 0.02	Concordance
huajian Z99 15 0.02	Concordance
gac Z99 15 0.02	Concordance
people-oriented Z99 14 0.02	Concordance
hereinafter Z99 14 0.02	Concordance
Shandong Z99 14 0.02	Concordance
TCL Z99 14 0.02	Concordance
foton Z99 14 0.02	Concordance
hydropower Z99 12 0.02	Concordance
CSCEC Z99 12 0.02	Concordance
CJIC Z99 12 0.02	Concordance
localization Z99 11 0.01	Concordance
sci-tech Z99 11 0.01	Concordance
ZTE Z99 11 0.01	Concordance
CNPC Z99 11 0.01	Concordance
internationalization Z99 11 0.01	Concordance
StarTimes Z99 11 0.01	Concordance
cgcoc Z99 11 0.01	Concordance
year-on-year Z99 10 0.01	Concordance
digitalization Z99 10 0.01	Concordance
endeavor Z99 10 0.01	Concordance
optimization Z99 9 0.01	Concordance
honor Z99 9 0.01	Concordance
sisal Z99 9 0.01	Concordance
Transsnet Z99 9 0.01	Concordance
app Z99 9 0.01	Concordance
Zhejiang Z99 9 0.01	Concordance
JSCE Z99 9 0.01	Concordance
TFM Z99 8 0.01	Concordance
DRC Z99 8 0.01	Concordance
covid-19 Z99 8 0.01	Concordance
headquarter Z99 8 0.01	Concordance
SINOHYDRO Z99 8 0.01	Concordance
honors Z99 8 0.01	Concordance
CSR Z99 8 0.01	Concordance
AAA Z99 8 0.01	Concordance
Guangdong Z99 8 0.01	Concordance
Weve Z99 8 0.01	Concordance
CSFACOT Z99 8 0.01	Concordance
EL-ALAN Z99 8 0.01	Concordance
CHEC Z99 8 0.01	Concordance
huawei Z99 8 0.01	Concordance
CSTG Z99 8 0.01	Concordance
xinjiang Z99 8 0.01	Concordance
TIEC Z99 8 0.01	Concordance
humankind Z99 7 0.01	Concordance
chinese-owned Z99 7 0.01	Concordance
hse Z99 7 0.01	Concordance
AIoT Z99 7 0.01	Concordance
Chongqing Z99 7 0.01	Concordance
inclusiveness Z99 7 0.01	Concordance
fiber Z99 7 0.01	Concordance
tsingshan Z99 7 0.01	Concordance
Tianjin Z99 7 0.01	Concordance
unival Z99 7 0.01	Concordance
industry-leading Z99 6 0.01	Concordance
southeast Z99 6 0.01	Concordance
energy-saving Z99 6 0.01	Concordance
turnkey Z99 6 0.01	Concordance
academician Z99 6 0.01	Concordance
co-existence Z99 6 0.01	Concordance
lekki Z99 6 0.01	Concordance
internationalized Z99 6 0.01	Concordance
transtech Z99 6 0.01	Concordance
RMB Z99 6 0.01	Concordance
smartphones Z99 6 0.01	Concordance
Anti-Bribery Z99 6 0.01	Concordance
man-machine Z99 6 0.01	Concordance
boomplay Z99 6 0.01	Concordance
transsion Z99 6 0.01	Concordance
palmpay Z99 6 0.01	Concordance
small- Z99 6 0.01	Concordance
jiangxi Z99 6 0.01	Concordance
Dinson Z99 6 0.01	Concordance
SCG Z99 6 0.01	Concordance
Kusing Z99 6 0.01	Concordance
ENR Z99 5 0.01	Concordance
rejuvenation Z99 5 0.01	Concordance
Abuja Z99 5 0.01	Concordance
eco-friendly Z99 5 0.01	Concordance
China-Africa Z99 5 0.01	Concordance
CCCC Z99 5 0.01	Concordance
5g Z99 5 0.01	Concordance
Datang Z99 5 0.01	Concordance
changshu Z99 5 0.01	Concordance
IoT Z99 5 0.01	Concordance
erg Z99 5 0.01	Concordance
DEI Z99 5 0.01	Concordance
anti-monopoly Z99 5 0.01	Concordance
cloudification Z99 5 0.01	Concordance
revitalisation Z99 5 0.01	Concordance
cmi Z99 5 0.01	Concordance
Agribusiness Z99 5 0.01	Concordance
Sunda Z99 5 0.01	Concordance
DEWE Z99 5 0.01	Concordance
DWSS Z99 5 0.01	Concordance
XCMG Z99 5 0.01	Concordance
HKEX Z99 4 0.01	Concordance
NPM Z99 4 0.01	Concordance
urbanization Z99 4 0.01	Concordance
SDGs Z99 4 0.01	Concordance
POWERCHINA Z99 4 0.01	Concordance
usd Z99 4 0.01	Concordance
luban Z99 4 0.01	Concordance
SEPCOIll Z99 4 0.01	Concordance
environment-friendly Z99 4 0.01	Concordance
revitalization Z99 4 0.01	Concordance
lifecycle Z99 4 0.01	Concordance
innovation-driven Z99 4 0.01	Concordance
credo Z99 4 0.01	Concordance
kwh Z99 4 0.01	Concordance
vegefruit Z99 4 0.01	Concordance
iso9001 Z99 4 0.01	Concordance
expectant Z99 4 0.01	Concordance
lenovos Z99 4 0.01	Concordance
WBEA Z99 4 0.01	Concordance
smartphone Z99 4 0.01	Concordance
cloud-network Z99 4 0.01	Concordance
person-times Z99 4 0.01	Concordance
Youdao Z99 4 0.01	Concordance
Yanxuan Z99 4 0.01	Concordance
informatization Z99 4 0.01	Concordance
shaanxi Z99 4 0.01	Concordance
geday Z99 4 0.01	Concordance
policy-oriented Z99 4 0.01	Concordance
PRC Z99 4 0.01	Concordance
MCG Z99 4 0.01	Concordance
chinese-funded Z99 4 0.01	Concordance
hxza Z99 4 0.01	Concordance
Wenzhou Z99 4 0.01	Concordance
ZOCEC Z99 4 0.01	Concordance
ZHONGMEI Z99 4 0.01	Concordance
CGN Z99 4 0.01	Concordance
three-step Z99 3 0.00	Concordance
no.3 Z99 3 0.00	Concordance
sichuan Z99 3 0.00	Concordance
SEPCOIII Z99 3 0.00	Concordance
High-Efficiency Z99 3 0.00	Concordance
whole-process Z99 3 0.00	Concordance
Abuja-Kaduna Z99 3 0.00	Concordance
NCC Z99 3 0.00	Concordance
transcendence Z99 3 0.00	Concordance
dredging Z99 3 0.00	Concordance
top-class Z99 3 0.00	Concordance
hydrocarbon Z99 3 0.00	Concordance
HongKong Z99 3 0.00	Concordance
chifeng Z99 3 0.00	Concordance
unremitting Z99 3 0.00	Concordance
substations Z99 3 0.00	Concordance
q10 Z99 3 0.00	Concordance
phospholipid Z99 3 0.00	Concordance
suzhou Z99 3 0.00	Concordance
iso14001 Z99 3 0.00	Concordance
ERGs Z99 3 0.00	Concordance
Diversitas Z99 3 0.00	Concordance
lt Z99 3 0.00	Concordance
HOLA Z99 3 0.00	Concordance
ultra-thin Z99 3 0.00	Concordance
GHG Z99 3 0.00	Concordance
Alberta Z99 3 0.00	Concordance
century-old Z99 3 0.00	Concordance
environmentally-friendly Z99 3 0.00	Concordance
benfen Z99 3 0.00	Concordance
Guangzhou Z99 3 0.00	Concordance
4+2 Z99 3 0.00	Concordance
decarbonization Z99 3 0.00	Concordance
standardized Z99 3 0.00	Concordance
state-level Z99 3 0.00	Concordance
transsions Z99 3 0.00	Concordance
NTES Z99 3 0.00	Concordance
ATD Z99 3 0.00	Concordance
boc Z99 3 0.00	Concordance
vitex Z99 3 0.00	Concordance
CHINIGE Z99 3 0.00	Concordance
Kaduna Z99 3 0.00	Concordance
SASAC Z99 3 0.00	Concordance
eico Z99 3 0.00	Concordance
decoding Z99 3 0.00	Concordance
CHICO Z99 3 0.00	Concordance
ferrochrome Z99 3 0.00	Concordance
Afrochine Z99 3 0.00	Concordance
smelting Z99 3 0.00	Concordance
RATO Z99 3 0.00	Concordance
TBEA Z99 3 0.00	Concordance
welded Z99 3 0.00	Concordance
yulong Z99 3 0.00	Concordance
anticorrosion Z99 3 0.00	Concordance
Power-Solution Z99 3 0.00	Concordance
esavior Z99 3 0.00	Concordance
beneficiation Z99 2 0.00	Concordance
niobium Z99 2 0.00	Concordance
molybdenum Z99 2 0.00	Concordance
stellar Z99 2 0.00	Concordance
tailings Z99 2 0.00	Concordance
majority-owned Z99 2 0.00	Concordance
ICMM Z99 2 0.00	Concordance
CMOCs Z99 2 0.00	Concordance
risk-based Z99 2 0.00	Concordance
TFMs Z99 2 0.00	Concordance
$ Z99 2 0.00	Concordance
reshaping Z99 2 0.00	Concordance
IXMs Z99 2 0.00	Concordance
DRCs Z99 2 0.00	Concordance
Jinping Z99 2 0.00	Concordance
awarded Z99 2 0.00	Concordance
sepco1 Z99 2 0.00	Concordance
Ningxia Z99 2 0.00	Concordance
photovoltaic Z99 2 0.00	Concordance
substation Z99 2 0.00	Concordance
PMC Z99 2 0.00	Concordance
desalination Z99 2 0.00	Concordance
national-level Z99 2 0.00	Concordance
explosion-proof Z99 2 0.00	Concordance
hydro-electric Z99 2 0.00	Concordance
coal-fired Z99 2 0.00	Concordance
postdoctoral Z99 2 0.00	Concordance
kw Z99 2 0.00	Concordance
total-member Z99 2 0.00	Concordance
strength-based Z99 2 0.00	Concordance
turn-key Z99 2 0.00	Concordance
electromechanical Z99 2 0.00	Concordance
CRCC Z99 2 0.00	Concordance
ARMT Z99 2 0.00	Concordance
cceccs Z99 2 0.00	Concordance
multidimensional Z99 2 0.00	Concordance
standardization Z99 2 0.00	Concordance
conducting Z99 2 0.00	Concordance
behavior' Z99 2 0.00	Concordance
PPP Z99 2 0.00	Concordance
Mombasa-Nairobi Z99 2 0.00	Concordance
CRBCs Z99 2 0.00	Concordance
endeavoring Z99 2 0.00	Concordance
PetroChinas Z99 2 0.00	Concordance
flower-shaped Z99 2 0.00	Concordance
qhse Z99 2 0.00	Concordance
people-centered Z99 2 0.00	Concordance
resource-conserving Z99 2 0.00	Concordance
safety-conscious Z99 2 0.00	Concordance
coalbed Z99 2 0.00	Concordance
geothermal Z99 2 0.00	Concordance
GW Z99 2 0.00	Concordance
top-notch Z99 2 0.00	Concordance
longliqi Z99 2 0.00	Concordance
nano-emulsion Z99 2 0.00	Concordance
glutathione Z99 2 0.00	Concordance
bio-enzymes Z99 2 0.00	Concordance
nano Z99 2 0.00	Concordance
whitening Z99 2 0.00	Concordance
moisturizing Z99 2 0.00	Concordance
nanocapsules Z99 2 0.00	Concordance
Coenzyme Z99 2 0.00	Concordance
Resveratrol Z99 2 0.00	Concordance
HACCP Z99 2 0.00	Concordance
NEMO Z99 2 0.00	Concordance
mentorship Z99 2 0.00	Concordance
LGBTQ Z99 2 0.00	Concordance
ungc Z99 2 0.00	Concordance
RBA Z99 2 0.00	Concordance
allyship Z99 2 0.00	Concordance
PDO Z99 2 0.00	Concordance
PDOs Z99 2 0.00	Concordance
invasive Z99 2 0.00	Concordance
https Z99 2 0.00	Concordance
PWG Z99 2 0.00	Concordance
mini-led Z99 2 0.00	Concordance
xess Z99 2 0.00	Concordance
humanized Z99 2 0.00	Concordance
stainless-steel Z99 2 0.00	Concordance
AGRs Z99 2 0.00	Concordance
OEM Z99 2 0.00	Concordance
Hisenses Z99 2 0.00	Concordance
Xiaomis Z99 2 0.00	Concordance
MIA Z99 2 0.00	Concordance
traceability Z99 2 0.00	Concordance
sensing Z99 2 0.00	Concordance
multi-dimensional Z99 2 0.00	Concordance
innovatively Z99 2 0.00	Concordance
unwaveringly Z99 2 0.00	Concordance
mvno Z99 2 0.00	Concordance
wireline Z99 2 0.00	Concordance
one-stop-shop Z99 2 0.00	Concordance
information-based Z99 2 0.00	Concordance
us$180 Z99 2 0.00	Concordance
iso9001:2000 Z99 2 0.00	Concordance
IQNET Z99 2 0.00	Concordance
wvg Z99 2 0.00	Concordance
ohsas18001 Z99 2 0.00	Concordance
humanoid Z99 2 0.00	Concordance
JOEDIR Z99 2 0.00	Concordance
changeful_style Z99 2 0.00	Concordance
SanDe Z99 2 0.00	Concordance
CNN Z99 2 0.00	Concordance
Vskit Z99 2 0.00	Concordance
nyse Z99 2 0.00	Concordance
DAO Z99 2 0.00	Concordance
GEI Z99 2 0.00	Concordance
customer-centric Z99 2 0.00	Concordance
H-Share Z99 2 0.00	Concordance
centring Z99 2 0.00	Concordance
Chinaville Z99 2 0.00	Concordance
lkeja Z99 2 0.00	Concordance
NIG Z99 2 0.00	Concordance
tugrow1688 Z99 2 0.00	Concordance
tugrow1688. Z99 2 0.00	Concordance
results-oriented Z99 2 0.00	Concordance
BG Z99 2 0.00	Concordance
multi-industry Z99 2 0.00	Concordance
Jerehs Z99 2 0.00	Concordance
top100 Z99 2 0.00	Concordance
popularization Z99 2 0.00	Concordance
HKUST Z99 2 0.00	Concordance
CHINCA Z99 2 0.00	Concordance
dongguan Z99 2 0.00	Concordance
middle-grade Z99 2 0.00	Concordance
City(Ethiopia)PLC Z99 2 0.00	Concordance
shoe-making Z99 2 0.00	Concordance
China-Ethiopia Z99 2 0.00	Concordance
environmental-friendly Z99 2 0.00	Concordance
citic Z99 2 0.00	Concordance
high-standard Z99 2 0.00	Concordance
Wulong Z99 2 0.00	Concordance
SNDP Z99 2 0.00	Concordance
Sinopec Z99 2 0.00	Concordance
ICoC Z99 2 0.00	Concordance
customization Z99 2 0.00	Concordance
longwan Z99 2 0.00	Concordance
Pvt Z99 2 0.00	Concordance
smelters Z99 2 0.00	Concordance
centennial Z99 2 0.00	Concordance
kangle Z99 2 0.00	Concordance
Erdosteine Z99 2 0.00	Concordance
360humi.com Z99 2 0.00	Concordance
zuo Z99 2 0.00	Concordance
skytrax Z99 2 0.00	Concordance
5-star Z99 2 0.00	Concordance
zhongtai Z99 2 0.00	Concordance
informatization_sector Z99 2 0.00	Concordance
constructors Z99 2 0.00	Concordance
macromolecular Z99 2 0.00	Concordance
Off-Grid Z99 2 0.00	Concordance
sse Z99 1 0.00	Concordance
phosphate Z99 1 0.00	Concordance
KFM Z99 1 0.00	Concordance
sustainability-related Z99 1 0.00	Concordance
management-level Z99 1 0.00	Concordance
esg-related Z99 1 0.00	Concordance
IFC Z99 1 0.00	Concordance
UNGPs Z99 1 0.00	Concordance
VPSHR Z99 1 0.00	Concordance
conflict-affected Z99 1 0.00	Concordance
unwavering Z99 1 0.00	Concordance
Luanchuan Z99 1 0.00	Concordance
multi-year Z99 1 0.00	Concordance
rmb130 Z99 1 0.00	Concordance
neighborly Z99 1 0.00	Concordance
cost-control Z99 1 0.00	Concordance
pacesetter Z99 1 0.00	Concordance
self-examine Z99 1 0.00	Concordance
self-critique Z99 1 0.00	Concordance
achievement-sharing Z99 1 0.00	Concordance
actualise Z99 1 0.00	Concordance
cathode Z99 1 0.00	Concordance
hydroxide Z99 1 0.00	Concordance
revitalizes Z99 1 0.00	Concordance
4q2020 Z99 1 0.00	Concordance
rmb173.863 Z99 1 0.00	Concordance
53.89% Z99 1 0.00	Concordance
rmb5.106 Z99 1 0.00	Concordance
119.26% Z99 1 0.00	Concordance
non-recurring Z99 1 0.00	Concordance
rmb4.103 Z99 1 0.00	Concordance
276.24% Z99 1 0.00	Concordance
IXM Z99 1 0.00	Concordance
best-ever Z99 1 0.00	Concordance
ev Z99 1 0.00	Concordance
outperformance Z99 1 0.00	Concordance
harmonised Z99 1 0.00	Concordance
quasi-financial Z99 1 0.00	Concordance
world&lsqb;1&rsqb;class Z99 1 0.00	Concordance
Ruiwen Z99 1 0.00	Concordance
gendere Z99 1 0.00	Concordance
itsenvironmental Z99 1 0.00	Concordance
recertification Z99 1 0.00	Concordance
firm-wide Z99 1 0.00	Concordance
incentive-based Z99 1 0.00	Concordance
90.3% Z99 1 0.00	Concordance
RRA Z99 1 0.00	Concordance
sector-led Z99 1 0.00	Concordance
us$43.5 Z99 1 0.00	Concordance
large- Z99 1 0.00	Concordance
medium-scale Z99 1 0.00	Concordance
Asia/Pacific Z99 1 0.00	Concordance
Eurasia Z99 1 0.00	Concordance
asia/north Z99 1 0.00	Concordance
SINOHYDRO' Z99 1 0.00	Concordance
sepcooriginated Z99 1 0.00	Concordance
1244general Z99 1 0.00	Concordance
world-famous Z99 1 0.00	Concordance
awaded Z99 1 0.00	Concordance
600mw Z99 1 0.00	Concordance
sepco2 Z99 1 0.00	Concordance
sepco3 Z99 1 0.00	Concordance
SDEPCI Z99 1 0.00	Concordance
biomass Z99 1 0.00	Concordance
EPCO Z99 1 0.00	Concordance
12mw Z99 1 0.00	Concordance
1000mw Z99 1 0.00	Concordance
107700mw Z99 1 0.00	Concordance
SEPCOII Z99 1 0.00	Concordance
meters. Z99 1 0.00	Concordance
engineering-gold Z99 1 0.00	Concordance
provincial-level Z99 1 0.00	Concordance
lucubrates Z99 1 0.00	Concordance
lraq Z99 1 0.00	Concordance
ndia Z99 1 0.00	Concordance
lndonesia Z99 1 0.00	Concordance
sepcoili Z99 1 0.00	Concordance
clientsexpectations. Z99 1 0.00	Concordance
buiding Z99 1 0.00	Concordance
sepcoengaged Z99 1 0.00	Concordance
emission-reduction. Z99 1 0.00	Concordance
maximization Z99 1 0.00	Concordance
prosperiy Z99 1 0.00	Concordance
electric-driven Z99 1 0.00	Concordance
dedicating Z99 1 0.00	Concordance
farsighted Z99 1 0.00	Concordance
user-oriented Z99 1 0.00	Concordance
public-oriented Z99 1 0.00	Concordance
revitalizing Z99 1 0.00	Concordance
internationally-based Z99 1 0.00	Concordance
internationally-based. Z99 1 0.00	Concordance
party-masses Z99 1 0.00	Concordance
high-skill Z99 1 0.00	Concordance
strategy-oriented Z99 1 0.00	Concordance
topnotch Z99 1 0.00	Concordance
corporation-level Z99 1 0.00	Concordance
strategy-execution Z99 1 0.00	Concordance
CMCs Z99 1 0.00	Concordance
CMIC Z99 1 0.00	Concordance
210,000-kilowatt Z99 1 0.00	Concordance
gudu Z99 1 0.00	Concordance
Wangqiao Z99 1 0.00	Concordance
sugarcane Z99 1 0.00	Concordance
300,000-kilowatt Z99 1 0.00	Concordance
600,000-kilowatt Z99 1 0.00	Concordance
caster Z99 1 0.00	Concordance
Qinhuangdao Z99 1 0.00	Concordance
Baosteel Z99 1 0.00	Concordance
regrouping Z99 1 0.00	Concordance
Tanzania-Zambia Z99 1 0.00	Concordance
grade-a Z99 1 0.00	Concordance
Ibadan Z99 1 0.00	Concordance
Lagos-Ibadan Z99 1 0.00	Concordance
1+n Z99 1 0.00	Concordance
CCESSA Z99 1 0.00	Concordance
report(1981-2020) Z99 1 0.00	Concordance
sichang Z99 1 0.00	Concordance
China-Nigeria Z99 1 0.00	Concordance
NIIMP Z99 1 0.00	Concordance
ERGP Z99 1 0.00	Concordance
highquality Z99 1 0.00	Concordance
water-related Z99 1 0.00	Concordance
ccecc-cali Z99 1 0.00	Concordance
realtime Z99 1 0.00	Concordance
disinfection Z99 1 0.00	Concordance
anti-pandemic Z99 1 0.00	Concordance
highcaliber Z99 1 0.00	Concordance
people-to-people Z99 1 0.00	Concordance
deepened Z99 1 0.00	Concordance
subcontracting Z99 1 0.00	Concordance
naira Z99 1 0.00	Concordance
rebar Z99 1 0.00	Concordance
merits-based Z99 1 0.00	Concordance
10.3% Z99 1 0.00	Concordance
17.1% Z99 1 0.00	Concordance
14.4% Z99 1 0.00	Concordance
16.8% Z99 1 0.00	Concordance
large-span Z99 1 0.00	Concordance
fangcheng Z99 1 0.00	Concordance
philosopy Z99 1 0.00	Concordance
happiness-filled Z99 1 0.00	Concordance
c-existing Z99 1 0.00	Concordance
nine Z99 1 0.00	Concordance
'ten Z99 1 0.00	Concordance
Conduct' Z99 1 0.00	Concordance
'organizational Z99 1 0.00	Concordance
'individual Z99 1 0.00	Concordance
'we Z99 1 0.00	Concordance
against' Z99 1 0.00	Concordance
under-standard Z99 1 0.00	Concordance
disobeying Z99 1 0.00	Concordance
creditworthiness Z99 1 0.00	Concordance
level.introducing Z99 1 0.00	Concordance
person.introducing Z99 1 0.00	Concordance
far-end Z99 1 0.00	Concordance
XXX Z99 1 0.00	Concordance
familiarized Z99 1 0.00	Concordance
dinnerware Z99 1 0.00	Concordance
chopsticks Z99 1 0.00	Concordance
familiarization Z99 1 0.00	Concordance
self-disciplined Z99 1 0.00	Concordance
self-developed Z99 1 0.00	Concordance
his/her Z99 1 0.00	Concordance
misbehavior Z99 1 0.00	Concordance
CREC Z99 1 0.00	Concordance
construction/turnkey Z99 1 0.00	Concordance
Build-Owned-Transfer Z99 1 0.00	Concordance
BT(Build-Transfer) Z99 1 0.00	Concordance
**34;9;toolong Z99 1 0.00	Concordance
company.crbc Z99 1 0.00	Concordance
Hungary-Serbia Z99 1 0.00	Concordance
company-colours Z99 1 0.00	Concordance
credibility-oriented Z99 1 0.00	Concordance
ches Z99 1 0.00	Concordance
Yu-the-Great Z99 1 0.00	Concordance
award-the Z99 1 0.00	Concordance
tongji Z99 1 0.00	Concordance
employee' Z99 1 0.00	Concordance
Gwadar Z99 1 0.00	Concordance
zheng Z99 1 0.00	Concordance
zemun-bolza Z99 1 0.00	Concordance
Danube Z99 1 0.00	Concordance
16+1 Z99 1 0.00	Concordance
synergized Z99 1 0.00	Concordance
ambitiously Z99 1 0.00	Concordance
GeSl Z99 1 0.00	Concordance
petrochina_company Z99 1 0.00	Concordance
depositary Z99 1 0.00	Concordance
HKSE Z99 1 0.00	Concordance
quality-based Z99 1 0.00	Concordance
non-fossil Z99 1 0.00	Concordance
internationalize Z99 1 0.00	Concordance
carbon-free Z99 1 0.00	Concordance
oil/gas Z99 1 0.00	Concordance
industrialize Z99 1 0.00	Concordance
kpi Z99 1 0.00	Concordance
three-grade Z99 1 0.00	Concordance
operability Z99 1 0.00	Concordance
2.59% Z99 1 0.00	Concordance
gasnatural Z99 1 0.00	Concordance
shale Z99 1 0.00	Concordance
5.5% Z99 1 0.00	Concordance
5.7% Z99 1 0.00	Concordance
LNG Z99 1 0.00	Concordance
feedstock Z99 1 0.00	Concordance
zero-coal Z99 1 0.00	Concordance
Xiong'an Z99 1 0.00	Concordance
Hebei Z99 1 0.00	Concordance
Yangtze Z99 1 0.00	Concordance
CTSA-CCUS Z99 1 0.00	Concordance
OGCI Z99 1 0.00	Concordance
climate-change-related Z99 1 0.00	Concordance
climate-related Z99 1 0.00	Concordance
endeavored Z99 1 0.00	Concordance
completeness Z99 1 0.00	Concordance
intercompany Z99 1 0.00	Concordance
mid- Z99 1 0.00	Concordance
99.33% Z99 1 0.00	Concordance
99.25% Z99 1 0.00	Concordance
counseling Z99 1 0.00	Concordance
company-level Z99 1 0.00	Concordance
two-level Z99 1 0.00	Concordance
**25;44;toolong Z99 1 0.00	Concordance
4mt/a Z99 1 0.00	Concordance
liquefaction Z99 1 0.00	Concordance
catalytic Z99 1 0.00	Concordance
super-depth Z99 1 0.00	Concordance
**27;70;toolong Z99 1 0.00	Concordance
capacity-driven Z99 1 0.00	Concordance
lubricating Z99 1 0.00	Concordance
86.67% Z99 1 0.00	Concordance
cross-culture Z99 1 0.00	Concordance
Limited(CDT) Z99 1 0.00	Concordance
togtoh Z99 1 0.00	Concordance
Saihanba Z99 1 0.00	Concordance
dongying Z99 1 0.00	Concordance
six-cylinder Z99 1 0.00	Concordance
six-exhaust Z99 1 0.00	Concordance
1,000mw Z99 1 0.00	Concordance
superlarge Z99 1 0.00	Concordance
crystalized Z99 1 0.00	Concordance
super-large Z99 1 0.00	Concordance
294-kilometer Z99 1 0.00	Concordance
Dapein Z99 1 0.00	Concordance
Bhamo Z99 1 0.00	Concordance
opening-up Z99 1 0.00	Concordance
expert/ Z99 1 0.00	Concordance
Three-Support Z99 1 0.00	Concordance
Three-Assistance Z99 1 0.00	Concordance
FiveSphere Z99 1 0.00	Concordance
down-to-eart Z99 1 0.00	Concordance
six-kilometer Z99 1 0.00	Concordance
culverts Z99 1 0.00	Concordance
longterm Z99 1 0.00	Concordance
chaper Z99 1 0.00	Concordance
cultivating Z99 1 0.00	Concordance
30-year Z99 1 0.00	Concordance
innovative-driven Z99 1 0.00	Concordance
cosmetic/skin Z99 1 0.00	Concordance
Emiratesa Z99 1 0.00	Concordance
pinyin Z99 1 0.00	Concordance
Lnglq Z99 1 0.00	Concordance
OEM/ODM Z99 1 0.00	Concordance
output-supply Z99 1 0.00	Concordance
is09001 Z99 1 0.00	Concordance
is014001 Z99 1 0.00	Concordance
is022716 Z99 1 0.00	Concordance
2007/g-mpc Z99 1 0.00	Concordance
BRC Z99 1 0.00	Concordance
jiangnan Z99 1 0.00	Concordance
090581g0150n Z99 1 0.00	Concordance
090581g0151n Z99 1 0.00	Concordance
100581g0332n Z99 1 0.00	Concordance
100581g0333n Z99 1 0.00	Concordance
110581g0022n Z99 1 0.00	Concordance
120581g0347n Z99 1 0.00	Concordance
120581g0803n Z99 1 0.00	Concordance
130581g0061n Z99 1 0.00	Concordance
peroxydase Z99 1 0.00	Concordance
nanotechnology Z99 1 0.00	Concordance
emulsifier Z99 1 0.00	Concordance
zl200410065250.x Z99 1 0.00	Concordance
zl200410065249.7 Z99 1 0.00	Concordance
zl200410065697.7 Z99 1 0.00	Concordance
anti-bacterial Z99 1 0.00	Concordance
zl200510094951.0 Z99 1 0.00	Concordance
Nanometers Z99 1 0.00	Concordance
zl200510095229.9 Z99 1 0.00	Concordance
zl200510094699.3 Z99 1 0.00	Concordance
zl200710131826.1 Z99 1 0.00	Concordance
zl200810024411.9 Z99 1 0.00	Concordance
zl200710131827.6 Z99 1 0.00	Concordance
zl201010200068.6 Z99 1 0.00	Concordance
zl201110160185.9 Z99 1 0.00	Concordance
zl200610012008.5 Z99 1 0.00	Concordance
zl200610097166.5 Z99 1 0.00	Concordance
zl200610114598.2 Z99 1 0.00	Concordance
zl200710063828.1 Z99 1 0.00	Concordance
zl200710304525.4 Z99 1 0.00	Concordance
zl200710304523.5 Z99 1 0.00	Concordance
zl200710304524.x Z99 1 0.00	Concordance
ceramide Z99 1 0.00	Concordance
nano-liposomes Z99 1 0.00	Concordance
zl200710063829.6 Z99 1 0.00	Concordance
microencapsulated Z99 1 0.00	Concordance
zl200710063485.9 Z99 1 0.00	Concordance
zl200910084272.3 Z99 1 0.00	Concordance
zl200910088890.5 Z99 1 0.00	Concordance
mouthwash Z99 1 0.00	Concordance
zl200810106147.3 Z99 1 0.00	Concordance
self-emulsifying Z99 1 0.00	Concordance
zl200810114872.5 Z99 1 0.00	Concordance
anticarious Z99 1 0.00	Concordance
two-component Z99 1 0.00	Concordance
zl201010282285.4 Z99 1 0.00	Concordance
zl201110098833.2 Z99 1 0.00	Concordance
zl201010599432.0 Z99 1 0.00	Concordance
us008465757b2 Z99 1 0.00	Concordance
lecithin Z99 1 0.00	Concordance
nanoemulsion Z99 1 0.00	Concordance
SystemNanoscale Z99 1 0.00	Concordance
letter20105224230sci Z99 1 0.00	Concordance
coq10 Z99 1 0.00	Concordance
**29;98;toolong Z99 1 0.00	Concordance
Pharmaceutics Z99 1 0.00	Concordance
201039257-63sci Z99 1 0.00	Concordance
lecithin_based Z99 1 0.00	Concordance
q10-loaded Z99 1 0.00	Concordance
lipid Z99 1 0.00	Concordance
nanocapsulesnanoscale Z99 1 0.00	Concordance
letter2010515611569sci Z99 1 0.00	Concordance
wellness Z99 1 0.00	Concordance
smarter Z99 1 0.00	Concordance
reimaging Z99 1 0.00	Concordance
gsma Z99 1 0.00	Concordance
inclusivity Z99 1 0.00	Concordance
ar/vr Z99 1 0.00	Concordance
water-cooling Z99 1 0.00	Concordance
HPC Z99 1 0.00	Concordance
re-think Z99 1 0.00	Concordance
revitalize Z99 1 0.00	Concordance
unrivaled Z99 1 0.00	Concordance
facilitiesmore Z99 1 0.00	Concordance
time-to-market Z99 1 0.00	Concordance
Gartner Z99 1 0.00	Concordance
company.employee Z99 1 0.00	Concordance
theworkplace Z99 1 0.00	Concordance
LenovoLeadership Z99 1 0.00	Concordance
ourgeographies Z99 1 0.00	Concordance
Asia-Pacifc Z99 1 0.00	Concordance
EMEA Z99 1 0.00	Concordance
LatinAmerica Z99 1 0.00	Concordance
LATAM Z99 1 0.00	Concordance
Mexico.Brazil Z99 1 0.00	Concordance
London.Diversitas Z99 1 0.00	Concordance
lts Z99 1 0.00	Concordance
lgbtq+disability Z99 1 0.00	Concordance
in-office Z99 1 0.00	Concordance
motherhood.additionally Z99 1 0.00	Concordance
aswell Z99 1 0.00	Concordance
advancingthe Z99 1 0.00	Concordance
hispanic/ Z99 1 0.00	Concordance
latino Z99 1 0.00	Concordance
facilitatesroundtable Z99 1 0.00	Concordance
toshare Z99 1 0.00	Concordance
work/lifeintegration Z99 1 0.00	Concordance
celebratinghispanic Z99 1 0.00	Concordance
lgbto Z99 1 0.00	Concordance
startout Z99 1 0.00	Concordance
everyasian Z99 1 0.00	Concordance
lenovoemployees Z99 1 0.00	Concordance
asiancommunities Z99 1 0.00	Concordance
adiverse Z99 1 0.00	Concordance
PwD Z99 1 0.00	Concordance
lnterfaith Z99 1 0.00	Concordance
betterfor Z99 1 0.00	Concordance
corrective Z99 1 0.00	Concordance
materiality Z99 1 0.00	Concordance
equalizer Z99 1 0.00	Concordance
channeling Z99 1 0.00	Concordance
WEPs Z99 1 0.00	Concordance
embedding Z99 1 0.00	Concordance
lec Z99 1 0.00	Concordance
10-point Z99 1 0.00	Concordance
below* Z99 1 0.00	Concordance
site-specific Z99 1 0.00	Concordance
volunteering Z99 1 0.00	Concordance
nonprofit Z99 1 0.00	Concordance
footed Z99 1 0.00	Concordance
sheerwater Z99 1 0.00	Concordance
self-determined Z99 1 0.00	Concordance
us$100,000 Z99 1 0.00	Concordance
executive-level Z99 1 0.00	Concordance
**25;128;toolong Z99 1 0.00	Concordance
**31;154;toolong Z99 1 0.00	Concordance
privacy@lenovo. Z99 1 0.00	Concordance
privacy@motorola.com Z99 1 0.00	Concordance
cross-functional Z99 1 0.00	Concordance
harmonizing Z99 1 0.00	Concordance
organization-wide Z99 1 0.00	Concordance
COE Z99 1 0.00	Concordance
security-focused Z99 1 0.00	Concordance
addenda Z99 1 0.00	Concordance
pre-launch Z99 1 0.00	Concordance
protection-focused Z99 1 0.00	Concordance
CISO Z99 1 0.00	Concordance
changer Z99 1 0.00	Concordance
service-led Z99 1 0.00	Concordance
fy2021/22 Z99 1 0.00	Concordance
philanthropy/community Z99 1 0.00	Concordance
regulatory/compliance Z99 1 0.00	Concordance
160+ Z99 1 0.00	Concordance
innovations.at Z99 1 0.00	Concordance
change-maker Z99 1 0.00	Concordance
stateis Z99 1 0.00	Concordance
Pangu Z99 1 0.00	Concordance
Rheinland Z99 1 0.00	Concordance
Intertek Z99 1 0.00	Concordance
audio-video Z99 1 0.00	Concordance
h9600 Z99 1 0.00	Concordance
x1 Z99 1 0.00	Concordance
magnetron Z99 1 0.00	Concordance
sputtering Z99 1 0.00	Concordance
shielding Z99 1 0.00	Concordance
x5 Z99 1 0.00	Concordance
bezel Z99 1 0.00	Concordance
chrome-plated Z99 1 0.00	Concordance
a200pro Z99 1 0.00	Concordance
55-inch Z99 1 0.00	Concordance
backplate Z99 1 0.00	Concordance
led-od0 Z99 1 0.00	Concordance
non-routine Z99 1 0.00	Concordance
stressors Z99 1 0.00	Concordance
metering Z99 1 0.00	Concordance
Canada-Alberta Z99 1 0.00	Concordance
trust-based Z99 1 0.00	Concordance
complicit Z99 1 0.00	Concordance
reachout Z99 1 0.00	Concordance
volunteerism Z99 1 0.00	Concordance
post-secondary Z99 1 0.00	Concordance
efficeiency Z99 1 0.00	Concordance
ltaly Z99 1 0.00	Concordance
Gorenje Z99 1 0.00	Concordance
Multi-Brand Z99 1 0.00	Concordance
FWC Z99 1 0.00	Concordance
PSG Z99 1 0.00	Concordance
fnatic Z99 1 0.00	Concordance
customer-centricity Z99 1 0.00	Concordance
PTY Z99 1 0.00	Concordance
Bedfordview Z99 1 0.00	Concordance
r350 Z99 1 0.00	Concordance
Atlantis Z99 1 0.00	Concordance
reimagine Z99 1 0.00	Concordance
aftersales Z99 1 0.00	Concordance
tirelessly Z99 1 0.00	Concordance
days.xiaomi Z99 1 0.00	Concordance
2018 Z99 1 0.00	Concordance
1810 Z99 1 0.00	Concordance
Canalys Z99 1 0.00	Concordance
ai+iot Z99 1 0.00	Concordance
bask- Z99 1 0.00	Concordance
etball Z99 1 0.00	Concordance
user-centric Z99 1 0.00	Concordance
climate-conscious Z99 1 0.00	Concordance
design-to-delivery Z99 1 0.00	Concordance
miui Z99 1 0.00	Concordance
oceanic Z99 1 0.00	Concordance
well-functioning Z99 1 0.00	Concordance
wastewater Z99 1 0.00	Concordance
AWS Z99 1 0.00	Concordance
sensory Z99 1 0.00	Concordance
GJ Z99 1 0.00	Concordance
co2e Z99 1 0.00	Concordance
IUCN Z99 1 0.00	Concordance
biodiversity-related Z99 1 0.00	Concordance
offsetting Z99 1 0.00	Concordance
Sanjiangyuan Z99 1 0.00	Concordance
MIAs Z99 1 0.00	Concordance
shoppable Z99 1 0.00	Concordance
nts Z99 1 0.00	Concordance
free-minded Z99 1 0.00	Concordance
whistleblowing Z99 1 0.00	Concordance
interns Z99 1 0.00	Concordance
corruption-free Z99 1 0.00	Concordance
anti-unfair Z99 1 0.00	Concordance
coloros Z99 1 0.00	Concordance
frictionless Z99 1 0.00	Concordance
eco-integration Z99 1 0.00	Concordance
sa8000 Z99 1 0.00	Concordance
national/regional Z99 1 0.00	Concordance
legal/regulatory Z99 1 0.00	Concordance
3tg Z99 1 0.00	Concordance
Tantalum Z99 1 0.00	Concordance
anti-human Z99 1 0.00	Concordance
adjoint Z99 1 0.00	Concordance
harboring Z99 1 0.00	Concordance
panic-arousing Z99 1 0.00	Concordance
misappropriate Z99 1 0.00	Concordance
misappropriation Z99 1 0.00	Concordance
user-led Z99 1 0.00	Concordance
goal-oriented. Z99 1 0.00	Concordance
Hangzhou Z99 1 0.00	Concordance
Tonglu Z99 1 0.00	Concordance
fully-automated Z99 1 0.00	Concordance
SMT Z99 1 0.00	Concordance
codec Z99 1 0.00	Concordance
low-light Z99 1 0.00	Concordance
defogging Z99 1 0.00	Concordance
stabilization Z99 1 0.00	Concordance
multispectral Z99 1 0.00	Concordance
millimeter Z99 1 0.00	Concordance
man-machi Z99 1 0.00	Concordance
incubated Z99 1 0.00	Concordance
cross-scene Z99 1 0.00	Concordance
cross-industry Z99 1 0.00	Concordance
82.8% Z99 1 0.00	Concordance
ai-based Z99 1 0.00	Concordance
advocating Z99 1 0.00	Concordance
extraordinariness Z99 1 0.00	Concordance
ordinariness Z99 1 0.00	Concordance
co-creation Z99 1 0.00	Concordance
brain-inspired Z99 1 0.00	Concordance
Chengdu Z99 1 0.00	Concordance
wuhu Z99 1 0.00	Concordance
computational Z99 1 0.00	Concordance
74t Z99 1 0.00	Concordance
points-of-presence Z99 1 0.00	Concordance
high-performing Z99 1 0.00	Concordance
fixed-line Z99 1 0.00	Concordance
multi-domestic Z99 1 0.00	Concordance
government/enterprise Z99 1 0.00	Concordance
b/g Z99 1 0.00	Concordance
innovatioroperate Z99 1 0.00	Concordance
cyberpower Z99 1 0.00	Concordance
digitalised Z99 1 0.00	Concordance
service-oriented Z99 1 0.00	Concordance
technology-oriented Z99 1 0.00	Concordance
interconnection Z99 1 0.00	Concordance
voluntariness Z99 1 0.00	Concordance
digitalisation Z99 1 0.00	Concordance
rmb18.99 Z99 1 0.00	Concordance
cadre-times Z99 1 0.00	Concordance
revitalisation. Z99 1 0.00	Concordance
technology-intensive Z99 1 0.00	Concordance
service-related Z99 1 0.00	Concordance
network-based Z99 1 0.00	Concordance
technically-advanced Z99 1 0.00	Concordance
intelligence-based Z99 1 0.00	Concordance
technology- Z99 1 0.00	Concordance
innovation-based Z99 1 0.00	Concordance
SOE Z99 1 0.00	Concordance
energy-intensive Z99 1 0.00	Concordance
resource-saving Z99 1 0.00	Concordance
environmentalfriendly Z99 1 0.00	Concordance
self-built Z99 1 0.00	Concordance
self-owned Z99 1 0.00	Concordance
us$0.28 Z99 1 0.00	Concordance
greenbelt Z99 1 0.00	Concordance
hairpieces Z99 1 0.00	Concordance
mannequins Z99 1 0.00	Concordance
us$90.62 Z99 1 0.00	Concordance
us$100.9 Z99 1 0.00	Concordance
us$143 Z99 1 0.00	Concordance
us$168 Z99 1 0.00	Concordance
us$171 Z99 1 0.00	Concordance
us$ Z99 1 0.00	Concordance
iso14001:1996 Z99 1 0.00	Concordance
ohsas Z99 1 0.00	Concordance
sino-us Z99 1 0.00	Concordance
hairpiece Z99 1 0.00	Concordance
saic Z99 1 0.00	Concordance
taxpaying Z99 1 0.00	Concordance
extroversion-type Z99 1 0.00	Concordance
experimenter Z99 1 0.00	Concordance
mannequin Z99 1 0.00	Concordance
hand-workshop Z99 1 0.00	Concordance
drafter Z99 1 0.00	Concordance
first-tier Z99 1 0.00	Concordance
second-tier Z99 1 0.00	Concordance
EastAfrica Z99 1 0.00	Concordance
high-grade Z99 1 0.00	Concordance
SIYA Z99 1 0.00	Concordance
top-grade Z99 1 0.00	Concordance
ht Z99 1 0.00	Concordance
changeful Z99 1 0.00	Concordance
institutionalization Z99 1 0.00	Concordance
routinization Z99 1 0.00	Concordance
EMPLOEE Z99 1 0.00	Concordance
samll Z99 1 0.00	Concordance
gudielines Z99 1 0.00	Concordance
implicates Z99 1 0.00	Concordance
thirteenthemployees Z99 1 0.00	Concordance
Morogoro Z99 1 0.00	Concordance
CNADC Z99 1 0.00	Concordance
rudewa Z99 1 0.00	Concordance
sisals Z99 1 0.00	Concordance
fibers.during Z99 1 0.00	Concordance
production.csfacot Z99 1 0.00	Concordance
service.the Z99 1 0.00	Concordance
tensile Z99 1 0.00	Concordance
wearable Z99 1 0.00	Concordance
on.cnadc Z99 1 0.00	Concordance
60million Z99 1 0.00	Concordance
Boomplays Z99 1 0.00	Concordance
ios Z99 1 0.00	Concordance
NetEases Z99 1 0.00	Concordance
Africa.Funny Z99 1 0.00	Concordance
TECNOINFINIX Z99 1 0.00	Concordance
consumer-focused Z99 1 0.00	Concordance
pan-african Z99 1 0.00	Concordance
cashback Z99 1 0.00	Concordance
fintech_companies Z99 1 0.00	Concordance
iterate Z99 1 0.00	Concordance
mailboxes Z99 1 0.00	Concordance
majority-controlled Z99 1 0.00	Concordance
market-leading Z99 1 0.00	Concordance
co-developed Z99 1 0.00	Concordance
www.163.com Z99 1 0.00	Concordance
reliable.since Z99 1 0.00	Concordance
QCC Z99 1 0.00	Concordance
hosts/organizers Z99 1 0.00	Concordance
sustainalytics Z99 1 0.00	Concordance
top-rated Z99 1 0.00	Concordance
pioneers-projects Z99 1 0.00	Concordance
IIPP Z99 1 0.00	Concordance
//csr.163.com/ Z99 1 0.00	Concordance
wechat Z99 1 0.00	Concordance
TECNO Z99 1 0.00	Concordance
itel Z99 1 0.00	Concordance
infinix Z99 1 0.00	Concordance
Oraimo Z99 1 0.00	Concordance
syinix Z99 1 0.00	Concordance
carlcare Z99 1 0.00	Concordance
IDC Z99 1 0.00	Concordance
8.1% Z99 1 0.00	Concordance
52.5% Z99 1 0.00	Concordance
pay-television Z99 1 0.00	Concordance
fighter-oriented Z99 1 0.00	Concordance
CCIC Z99 1 0.00	Concordance
China.China Z99 1 0.00	Concordance
group(ccic) Z99 1 0.00	Concordance
ISO/IEC17020 Z99 1 0.00	Concordance
Woodmead Z99 1 0.00	Concordance
Steelpoort Z99 1 0.00	Concordance
Postmasburg Z99 1 0.00	Concordance
TML/FMP Z99 1 0.00	Concordance
pre-shipment Z99 1 0.00	Concordance
PVOC/SONCAP Z99 1 0.00	Concordance
kebs Z99 1 0.00	Concordance
KEDA Z99 1 0.00	Concordance
normalized Z99 1 0.00	Concordance
state-designated Z99 1 0.00	Concordance
non-trade Z99 1 0.00	Concordance
a-share Z99 1 0.00	Concordance
systemically Z99 1 0.00	Concordance
designation Z99 1 0.00	Concordance
eight Z99 1 0.00	Concordance
county-level Z99 1 0.00	Concordance
BOCHK Z99 1 0.00	Concordance
note-issuing Z99 1 0.00	Concordance
Sandton Z99 1 0.00	Concordance
channeled Z99 1 0.00	Concordance
rmb107 Z99 1 0.00	Concordance
Xianyang Z99 1 0.00	Concordance
North-Xianyang Z99 1 0.00	Concordance
enriched Z99 1 0.00	Concordance
full-licensed Z99 1 0.00	Concordance
rmb4,732.1 Z99 1 0.00	Concordance
rmb921 Z99 1 0.00	Concordance
human-based Z99 1 0.00	Concordance
rmb17.3631 Z99 1 0.00	Concordance
enterprise-level Z99 1 0.00	Concordance
scenario-based Z99 1 0.00	Concordance
e-cooperation Z99 1 0.00	Concordance
crossborder Z99 1 0.00	Concordance
silver-haired Z99 1 0.00	Concordance
long-termism Z99 1 0.00	Concordance
anti-fraud Z99 1 0.00	Concordance
unyielding Z99 1 0.00	Concordance
century-long Z99 1 0.00	Concordance
future-oriented Z99 1 0.00	Concordance
solutions.this Z99 1 0.00	Concordance
by-word Z99 1 0.00	Concordance
project-stakeholders Z99 1 0.00	Concordance
life-cycle Z99 1 0.00	Concordance
harbors Z99 1 0.00	Concordance
sino-african Z99 1 0.00	Concordance
us$300 Z99 1 0.00	Concordance
us$30 Z99 1 0.00	Concordance
CADFUND Z99 1 0.00	Concordance
values/objectives Z99 1 0.00	Concordance
south-south Z99 1 0.00	Concordance
authentications Z99 1 0.00	Concordance
limited- Z99 1 0.00	Concordance
lncorporated Z99 1 0.00	Concordance
nigerian/chinese Z99 1 0.00	Concordance
vt-d12 Z99 1 0.00	Concordance
Ecowas Z99 1 0.00	Concordance
lndustry Z99 1 0.00	Concordance
Oduduwa Z99 1 0.00	Concordance
Cres Z99 1 0.00	Concordance
GRA Z99 1 0.00	Concordance
Ikeja Z99 1 0.00	Concordance
**49;186;toolong Z99 1 0.00	Concordance
includingchina Z99 1 0.00	Concordance
LubanPrize Z99 1 0.00	Concordance
tien-yow Z99 1 0.00	Concordance
jeme Z99 1 0.00	Concordance
realizing Z99 1 0.00	Concordance
go-to Z99 1 0.00	Concordance
sum-style Z99 1 0.00	Concordance
youre Z99 1 0.00	Concordance
lsland Z99 1 0.00	Concordance
c8 Z99 1 0.00	Concordance
Kudenda Z99 1 0.00	Concordance
nigerian-based Z99 1 0.00	Concordance
Taobao Z99 1 0.00	Concordance
nigeria-based Z99 1 0.00	Concordance
China.We Z99 1 0.00	Concordance
world.with Z99 1 0.00	Concordance
all-scenario Z99 1 0.00	Concordance
wearables Z99 1 0.00	Concordance
tech4all Z99 1 0.00	Concordance
k12 Z99 1 0.00	Concordance
recovery.worker Z99 1 0.00	Concordance
leisure/ark Z99 1 0.00	Concordance
code-less Z99 1 0.00	Concordance
gensets Z99 1 0.00	Concordance
lexisnexis Z99 1 0.00	Concordance
up-and-comers Z99 1 0.00	Concordance
top50 Z99 1 0.00	Concordance
talentsas Z99 1 0.00	Concordance
asan Z99 1 0.00	Concordance
jerehactively Z99 1 0.00	Concordance
knowledgeof Z99 1 0.00	Concordance
dji Z99 1 0.00	Concordance
Yunzhou Z99 1 0.00	Concordance
focusingonartificial Z99 1 0.00	Concordance
Jerehhas Z99 1 0.00	Concordance
yantai Z99 1 0.00	Concordance
boji Z99 1 0.00	Concordance
Laishan Z99 1 0.00	Concordance
$3_million Z99 1 0.00	Concordance
onsite Z99 1 0.00	Concordance
closed-loop Z99 1 0.00	Concordance
keycar Z99 1 0.00	Concordance
$9.7_million Z99 1 0.00	Concordance
risk-conscious Z99 1 0.00	Concordance
annually-organized Z99 1 0.00	Concordance
state-funded Z99 1 0.00	Concordance
high-value-added Z99 1 0.00	Concordance
reinsurance Z99 1 0.00	Concordance
BRI Z99 1 0.00	Concordance
accumulatively Z99 1 0.00	Concordance
insurance-related Z99 1 0.00	Concordance
initaive Z99 1 0.00	Concordance
$1.3 Z99 1 0.00	Concordance
fullfilling Z99 1 0.00	Concordance
tailor-maded Z99 1 0.00	Concordance
underwritting Z99 1 0.00	Concordance
stablize Z99 1 0.00	Concordance
micro-sized Z99 1 0.00	Concordance
15.7% Z99 1 0.00	Concordance
Nicol Z99 1 0.00	Concordance
Bryanston Z99 1 0.00	Concordance
province(sasac-jiangxi) Z99 1 0.00	Concordance
Saipan Z99 1 0.00	Concordance
no.67 Z99 1 0.00	Concordance
no.22 Z99 1 0.00	Concordance
no.25 Z99 1 0.00	Concordance
optimizer Z99 1 0.00	Concordance
Design-Build Z99 1 0.00	Concordance
Construction(EPC) Z99 1 0.00	Concordance
epc+f Z99 1 0.00	Concordance
Likasa Z99 1 0.00	Concordance
Lusaka Z99 1 0.00	Concordance
Ganzhou Z99 1 0.00	Concordance
zhaotong Z99 1 0.00	Concordance
yunnan Z99 1 0.00	Concordance
throughone Z99 1 0.00	Concordance
roadstrategy Z99 1 0.00	Concordance
headwear Z99 1 0.00	Concordance
m2s Z99 1 0.00	Concordance
sub-areas Z99 1 0.00	Concordance
refractory Z99 1 0.00	Concordance
Oveseas Z99 1 0.00	Concordance
erials Z99 1 0.00	Concordance
epc+ Z99 1 0.00	Concordance
5,000-ton Z99 1 0.00	Concordance
Al-Kharj-2 Z99 1 0.00	Concordance
380kv Z99 1 0.00	Concordance
sub-project Z99 1 0.00	Concordance
non-metallic Z99 1 0.00	Concordance
non-metal Z99 1 0.00	Concordance
incineration Z99 1 0.00	Concordance
mixed-ownership Z99 1 0.00	Concordance
export-oriented Z99 1 0.00	Concordance
west-central Z99 1 0.00	Concordance
synthesized Z99 1 0.00	Concordance
accordant Z99 1 0.00	Concordance
geo-engineering Z99 1 0.00	Concordance
zh Z99 1 0.00	Concordance
CGC Z99 1 0.00	Concordance
synchronizing Z99 1 0.00	Concordance
oversea_markets Z99 1 0.00	Concordance
strategize Z99 1 0.00	Concordance
value-orientation Z99 1 0.00	Concordance
new-chinese-styled Z99 1 0.00	Concordance
CGCOC' Z99 1 0.00	Concordance
orange-yellow Z99 1 0.00	Concordance
cornerright Z99 1 0.00	Concordance
yellow-skinned Z99 1 0.00	Concordance
down- Z99 1 0.00	Concordance
to-earth Z99 1 0.00	Concordance
heavy-duty Z99 1 0.00	Concordance
light-duty Z99 1 0.00	Concordance
vission Z99 1 0.00	Concordance
sparking Z99 1 0.00	Concordance
fotoner Z99 1 0.00	Concordance
fuel-free Z99 1 0.00	Concordance
l3 Z99 1 0.00	Concordance
NVH Z99 1 0.00	Concordance
6-axis Z99 1 0.00	Concordance
multi-route Z99 1 0.00	Concordance
1,300foton Z99 1 0.00	Concordance
500+ Z99 1 0.00	Concordance
withzero Z99 1 0.00	Concordance
contactless Z99 1 0.00	Concordance
automaticconcept Z99 1 0.00	Concordance
digitization Z99 1 0.00	Concordance
metallurgical Z99 1 0.00	Concordance
Jilong Z99 1 0.00	Concordance
zhuanshanzi Z99 1 0.00	Concordance
huatai Z99 1 0.00	Concordance
jintai Z99 1 0.00	Concordance
xidengping Z99 1 0.00	Concordance
Hanfeng Z99 1 0.00	Concordance
Tianbaoshan Z99 1 0.00	Concordance
**27;236;toolong Z99 1 0.00	Concordance
polymetallic Z99 1 0.00	Concordance
Sepon Z99 1 0.00	Concordance
au-cu Z99 1 0.00	Concordance
disassembly Z99 1 0.00	Concordance
guangyuan Z99 1 0.00	Concordance
Hefei Z99 1 0.00	Concordance
anhui Z99 1 0.00	Concordance
parastatal Z99 1 0.00	Concordance
chicos Z99 1 0.00	Concordance
oversea Z99 1 0.00	Concordance
alumina Z99 1 0.00	Concordance
engineeringagriculture Z99 1 0.00	Concordance
transportationaviation Z99 1 0.00	Concordance
ictmachinery Z99 1 0.00	Concordance
Asia.Africa Z99 1 0.00	Concordance
mutual-benefits Z99 1 0.00	Concordance
group(mcg) Z99 1 0.00	Concordance
GROUPAbb Z99 1 0.00	Concordance
dwssis Z99 1 0.00	Concordance
multi-field Z99 1 0.00	Concordance
than3 Z99 1 0.00	Concordance
pennants Z99 1 0.00	Concordance
-you Z99 1 0.00	Concordance
pre-departure Z99 1 0.00	Concordance
unremittingly Z99 1 0.00	Concordance
huaxin Z99 1 0.00	Concordance
zhong Z99 1 0.00	Concordance
privately-held Z99 1 0.00	Concordance
ISO Z99 1 0.00	Concordance
college-educated Z99 1 0.00	Concordance
ex-servicemen Z99 1 0.00	Concordance
expanding-- Z99 1 0.00	Concordance
supporing Z99 1 0.00	Concordance
extractives Z99 1 0.00	Concordance
good-- Z99 1 0.00	Concordance
conceptualization Z99 1 0.00	Concordance
underprivileged. Z99 1 0.00	Concordance
china-invested Z99 1 0.00	Concordance
china-characterized Z99 1 0.00	Concordance
china-funded Z99 1 0.00	Concordance
dynamical Z99 1 0.00	Concordance
strategy:based Z99 1 0.00	Concordance
fully-integrated Z99 1 0.00	Concordance
upgradation Z99 1 0.00	Concordance
trinitarian Z99 1 0.00	Concordance
CIG Z99 1 0.00	Concordance
sh02238.hk Z99 1 0.00	Concordance
Zhujiang Z99 1 0.00	Concordance
ranked Z99 1 0.00	Concordance
no.165 Z99 1 0.00	Concordance
technology-based Z99 1 0.00	Concordance
'humanity' Z99 1 0.00	Concordance
Creativity' Z99 1 0.00	Concordance
immerges Z99 1 0.00	Concordance
perspective-taking Z99 1 0.00	Concordance
commitment.we Z99 1 0.00	Concordance
explore.practice Z99 1 0.00	Concordance
mva Z99 1 0.00	Concordance
sintering Z99 1 0.00	Concordance
paramountcy Z99 1 0.00	Concordance
human-oriented Z99 1 0.00	Concordance
visionto Z99 1 0.00	Concordance
positivity Z99 1 0.00	Concordance
titles.rank Z99 1 0.00	Concordance
257st Z99 1 0.00	Concordance
Zhonghao Z99 1 0.00	Concordance
0ctober Z99 1 0.00	Concordance
tian Z99 1 0.00	Concordance
ge-engineering Z99 1 0.00	Concordance
globalinvestment Z99 1 0.00	Concordance
boleholes Z99 1 0.00	Concordance
CULTRUE Z99 1 0.00	Concordance
Parter Z99 1 0.00	Concordance
yangzi Z99 1 0.00	Concordance
golden-steel Z99 1 0.00	Concordance
iso900:2000 Z99 1 0.00	Concordance
iso14001:2004 Z99 1 0.00	Concordance
GB/T28001-2001 Z99 1 0.00	Concordance
co-edits Z99 1 0.00	Concordance
SCGs Z99 1 0.00	Concordance
cofounded Z99 1 0.00	Concordance
tasked Z99 1 0.00	Concordance
s.h.600048 Z99 1 0.00	Concordance
h.k.00119 Z99 1 0.00	Concordance
s.z.002116 Z99 1 0.00	Concordance
h.k.03636 Z99 1 0.00	Concordance
s.z.002037 Z99 1 0.00	Concordance
h.k.06049 Z99 1 0.00	Concordance
nanchang Z99 1 0.00	Concordance
trans-provincial Z99 1 0.00	Concordance
trans-regional Z99 1 0.00	Concordance
Lianyungang Z99 1 0.00	Concordance
Hesperidine Z99 1 0.00	Concordance
Silymarin Z99 1 0.00	Concordance
HTH Z99 1 0.00	Concordance
**26;264;toolong Z99 1 0.00	Concordance
Famotidine Z99 1 0.00	Concordance
Acetaminophen Z99 1 0.00	Concordance
Polygeline Z99 1 0.00	Concordance
pediatric Z99 1 0.00	Concordance
atificial Z99 1 0.00	Concordance
cow-bezoar Z99 1 0.00	Concordance
zealously Z99 1 0.00	Concordance
top-rank Z99 1 0.00	Concordance
modernized Z99 1 0.00	Concordance
business-oriented Z99 1 0.00	Concordance
innovationparamount Z99 1 0.00	Concordance
responsibilityexcellent Z99 1 0.00	Concordance
aero-engines Z99 1 0.00	Concordance
tricycles Z99 1 0.00	Concordance
capacitors Z99 1 0.00	Concordance
betrust Z99 1 0.00	Concordance
spirit:unique Z99 1 0.00	Concordance
mission:a Z99 1 0.00	Concordance
goal:to Z99 1 0.00	Concordance
vision:global Z99 1 0.00	Concordance
intellectualized Z99 1 0.00	Concordance
well-respected Z99 1 0.00	Concordance
responsibilitysharing Z99 1 0.00	Concordance
10kva Z99 1 0.00	Concordance
2000kva Z99 1 0.00	Concordance
Guangzhou(Canton) Z99 1 0.00	Concordance
sun-cap Z99 1 0.00	Concordance
sosa Z99 1 0.00	Concordance
endue Z99 1 0.00	Concordance
implication-european Z99 1 0.00	Concordance
CUMMINS Z99 1 0.00	Concordance
DEUTZ Z99 1 0.00	Concordance
LOVOL Z99 1 0.00	Concordance
YTO Z99 1 0.00	Concordance
SDEC Z99 1 0.00	Concordance
YANGDONG Z99 1 0.00	Concordance
MARTHON Z99 1 0.00	Concordance
EVO-TEC Z99 1 0.00	Concordance
brushless Z99 1 0.00	Concordance
stably Z99 1 0.00	Concordance
post-covid-19 Z99 1 0.00	Concordance
self-healing Z99 1 0.00	Concordance
inverter Z99 1 0.00	Concordance
inverters Z99 1 0.00	Concordance
TSVG Z99 1 0.00	Concordance
tb-ecloud Z99 1 0.00	Concordance
microgrid Z99 1 0.00	Concordance
concept:reliable Z99 1 0.00	Concordance
purposes:satisfy Z99 1 0.00	Concordance
employeereassure Z99 1 0.00	Concordance
spirits:hard Z99 1 0.00	Concordance
worldviews:integrity Z99 1 0.00	Concordance
passenger-to-cargo Z99 1 0.00	Concordance
bases/branches Z99 1 0.00	Concordance
Haikou Z99 1 0.00	Concordance
18th,2001 Z99 1 0.00	Concordance
8th,2006 Z99 1 0.00	Concordance
ionic Z99 1 0.00	Concordance
urumqi Z99 1 0.00	Concordance
supply-side Z99 1 0.00	Concordance
CCSI Z99 1 0.00	Concordance
non-telecom Z99 1 0.00	Concordance
shanxi Z99 1 0.00	Concordance
SCEGC Z99 1 0.00	Concordance
managementetc Z99 1 0.00	Concordance
ready-mixed Z99 1 0.00	Concordance
Huaxia Z99 1 0.00	Concordance
lu-ban Z99 1 0.00	Concordance
excavators Z99 1 0.00	Concordance
Sany Z99 1 0.00	Concordance
Liebherr Z99 1 0.00	Concordance
xuzhou Z99 1 0.00	Concordance
oftaking Z99 1 0.00	Concordance
beingrigorous Z99 1 0.00	Concordance
nowit Z99 1 0.00	Concordance
colose Z99 1 0.00	Concordance
well.the Z99 1 0.00	Concordance
transportation.the Z99 1 0.00	Concordance
semi-close Z99 1 0.00	Concordance
solely-owned Z99 1 0.00	Concordance
billion.its Z99 1 0.00	Concordance
us$420 Z99 1 0.00	Concordance
mill-ion Z99 1 0.00	Concordance
us$368 Z99 1 0.00	Concordance
Tianjin.It Z99 1 0.00	Concordance
aimes Z99 1 0.00	Concordance
scope:import Z99 1 0.00	Concordance
info-consulting Z99 1 0.00	Concordance
yuqi Z99 1 0.00	Concordance
Shenhua Z99 1 0.00	Concordance
ENN Z99 1 0.00	Concordance
20-30% Z99 1 0.00	Concordance
SAWH Z99 1 0.00	Concordance
SAWL Z99 1 0.00	Concordance
jcoe Z99 1 0.00	Concordance
RBE Z99 1 0.00	Concordance
3pp/3pe/fbe Z99 1 0.00	Concordance
epoxy Z99 1 0.00	Concordance
powder/epoxy Z99 1 0.00	Concordance
heartedly Z99 1 0.00	Concordance
30-years Z99 1 0.00	Concordance
constructor Z99 1 0.00	Concordance
aredoing Z99 1 0.00	Concordance
professionalization Z99 1 0.00	Concordance
autonomization Z99 1 0.00	Concordance
internalization Z99 1 0.00	Concordance
biologic Z99 1 0.00	Concordance
non-gmo Z99 1 0.00	Concordance
high-yield Z99 1 0.00	Concordance
eu(eos) Z99 1 0.00	Concordance
organicjasjapanorganic Z99 1 0.00	Concordance
USDA Z99 1 0.00	Concordance
fssc22000 Z99 1 0.00	Concordance
iasc Z99 1 0.00	Concordance
ind Z99 1 0.00	Concordance
$17.65_million Z99 1 0.00	Concordance
kerosene Z99 1 0.00	Concordance
VeraSol Z99 1 0.00	Concordance
GOGLA Z99 1 0.00	Concordance
lnd Z99 1 0.00	Concordance
solutions.with Z99 1 0.00	Concordance
50+ Z99 1 0.00	Concordance
manufactural Z99 1 0.00	Concordance
featuring Z99 1 0.00	Concordance
lfc Z99 1 0.00	Concordance
TUV Z99 1 0.00	Concordance
100+ Z99 1 0.00	Concordance
120+ Z99 1 0.00	Concordance
3000+tuv Z99 1 0.00	Concordance
3000+ Z99 1 0.00	Concordance

## Sheet: A1.1.1
Word Semtag Frequency Relative
Frequency
projects A1.1.1 182 0.25
Concordance
operation A1.1.1 113 0.15
Concordance
project A1.1.1 101 0.14
Concordance
production A1.1.1 99 0.13
Concordance
committed A1.1.1 86 0.12
Concordance
create A1.1.1 77 0.10
Concordance
operations A1.1.1 68 0.09
Concordance
make A1.1.1 63 0.09
Concordance
manufacturing A1.1.1 58 0.08
Concordance
activities A1.1.1 42 0.06
Concordance
creating A1.1.1 41 0.06
Concordance
practices A1.1.1 39 0.05
Concordance
made A1.1.1 39 0.05
Concordance
making A1.1.1 38 0.05
Concordance
labor A1.1.1 31 0.04
Concordance
initiative A1.1.1 31 0.04
Concordance
do A1.1.1 30 0.04
Concordance
processing A1.1.1 27 0.04
Concordance
process A1.1.1 26 0.04
Concordance
operate A1.1.1 26 0.04
Concordance
makes A1.1.1 24 0.03
Concordance
operating A1.1.1 23 0.03
Concordance
practice A1.1.1 21 0.03
Concordance
implement A1.1.1 20 0.03
Concordance
pursue A1.1.1 18 0.02
Concordance
operational A1.1.1 18 0.02
Concordance
processes A1.1.1 17 0.02
Concordance
implemented A1.1.1 17 0.02
Concordance
action A1.1.1 16 0.02
Concordance
conduct A1.1.1 16 0.02
Concordance
manufacturer A1.1.1 16 0.02
Concordance
labour A1.1.1 16 0.02
Concordance
logistics A1.1.1 15 0.02
Concordance
pursuing A1.1.1 15 0.02
Concordance
carried_out A1.1.1 15 0.02
Concordance
preparation A1.1.1 15 0.02
Concordance
implementation A1.1.1 14 0.02
Concordance
implementing A1.1.1 14 0.02
Concordance
actions A1.1.1 14 0.02
Concordance
conducting A1.1.1 13 0.02
Concordance
maintenance A1.1.1 13 0.02
Concordance
doing A1.1.1 13 0.02
Concordance
implements A1.1.1 13 0.02
Concordance
creates A1.1.1 12 0.02
Concordance
creation A1.1.1 12 0.02
Concordance
initiatives A1.1.1 11 0.01
Concordance
refining A1.1.1 10 0.01
Concordance
commission A1.1.1 10 0.01
Concordance
undertake A1.1.1 10 0.01
Concordance
engaging A1.1.1 10 0.01
Concordance
constructed A1.1.1 9 0.01
Concordance
manufacturers A1.1.1 9 0.01
Concordance
work_together A1.1.1 9 0.01
Concordance
pursuit A1.1.1 8 0.01
Concordance
installation A1.1.1 8 0.01
Concordance
spread A1.1.1 8 0.01
Concordance
created A1.1.1 7 0.01
Concordance
act A1.1.1 7 0.01
Concordance
construct A1.1.1 7 0.01
Concordance
automatic A1.1.1 7 0.01
Concordance
activity A1.1.1 7 0.01
Concordance
automation A1.1.1 6 0.01
Concordance
safeguard A1.1.1 6 0.01
Concordance
installed A1.1.1 6 0.01
Concordance
carries_out A1.1.1 6 0.01
Concordance
undertaken A1.1.1 6 0.01
Concordance
carrying_out A1.1.1 6 0.01
Concordance
carry_out A1.1.1 6 0.01
Concordance
operates A1.1.1 6 0.01
Concordance
engage A1.1.1 6 0.01
Concordance
conducted A1.1.1 6 0.01
Concordance
engages A1.1.1 5 0.01
Concordance
spreading A1.1.1 5 0.01
Concordance
pursued A1.1.1 5 0.01
Concordance
acting A1.1.1 5 0.01
Concordance
undertaking A1.1.1 5 0.01
Concordance
perform A1.1.1 5 0.01
Concordance
comply_with A1.1.1 5 0.01
Concordance
complies_with A1.1.1 5 0.01
Concordance
tasks A1.1.1 4 0.01
Concordance
pursues A1.1.1 4 0.01
Concordance
in_the_process_of A1.1.1 4 0.01
Concordance
task A1.1.1 4 0.01
Concordance
manufacture A1.1.1 4 0.01
Concordance
powered A1.1.1 4 0.01
Concordance
complying_with A1.1.1 3 0.00
Concordance
manufactured A1.1.1 3 0.00
Concordance
constructing A1.1.1 3 0.00
Concordance
deal A1.1.1 3 0.00
Concordance
operated A1.1.1 3 0.00
Concordance
come A1.1.1 3 0.00
Concordance
conducts A1.1.1 3 0.00
Concordance
handling A1.1.1 3 0.00
Concordance
blast A1.1.1 3 0.00
Concordance
does A1.1.1 3 0.00
Concordance
done A1.1.1 3 0.00
Concordance
commits A1.1.1 3 0.00
Concordance
safeguarding A1.1.1 3 0.00
Concordance
practicing A1.1.1 3 0.00
Concordance
smelting A1.1.1 2 0.00
Concordance
undergone A1.1.1 2 0.00
Concordance
prepare A1.1.1 2 0.00
Concordance
deeds A1.1.1 2 0.00
Concordance
service A1.1.1 2 0.00
Concordance
committing A1.1.1 2 0.00
Concordance
opening A1.1.1 2 0.00
Concordance
infused A1.1.1 2 0.00
Concordance
machine A1.1.1 2 0.00
Concordance
impact A1.1.1 2 0.00
Concordance
undertakings A1.1.1 2 0.00
Concordance
tap A1.1.1 2 0.00
Concordance
handled A1.1.1 2 0.00
Concordance
affairs A1.1.1 2 0.00
Concordance
prepared A1.1.1 2 0.00
Concordance
did A1.1.1 2 0.00
Concordance
building_materials A1.1.1 2 0.00
Concordance
manufacturing_companies A1.1.1 2 0.00
Concordance
close A1.1.1 1 0.00
Concordance
practiced A1.1.1 1 0.00
Concordance
refine A1.1.1 1 0.00
Concordance
undergoing A1.1.1 1 0.00
Concordance
weather A1.1.1 1 0.00
Concordance
closure A1.1.1 1 0.00
Concordance
executing A1.1.1 1 0.00
Concordance
manufacturing_sector A1.1.1 1 0.00
Concordance
sharpen A1.1.1 1 0.00
Concordance
safeguards A1.1.1 1 0.00
Concordance
production_factors A1.1.1 1 0.00
Concordance
standards_by A1.1.1 1 0.00
Concordance
dealing A1.1.1 1 0.00
Concordance
muddle_along A1.1.1 1 0.00
Concordance
packed A1.1.1 1 0.00
Concordance
in_hand A1.1.1 1 0.00
Concordance
undertakes A1.1.1 1 0.00
Concordance
tackling A1.1.1 1 0.00
Concordance
take_place A1.1.1 1 0.00
Concordance
labor_market A1.1.1 1 0.00
Concordance
key A1.1.1 1 0.00
Concordance
exerted A1.1.1 1 0.00
Concordance
confronted A1.1.1 1 0.00
Concordance
break_through A1.1.1 1 0.00
Concordance
performed A1.1.1 1 0.00
Concordance
preparations A1.1.1 1 0.00
Concordance
task_force A1.1.1 1 0.00
Concordance
tackle A1.1.1 1 0.00
Concordance
handles A1.1.1 1 0.00
Concordance
enforcement A1.1.1 1 0.00
Concordance
piece_of_work A1.1.1 1 0.00
Concordance
impacted A1.1.1 1 0.00
Concordance
manufacturing_company A1.1.1 1 0.00
Concordance
automated A1.1.1 1 0.00
Concordance
cut A1.1.1 1 0.00
Concordance
board A1.1.1 1 0.00
Concordance
working_together A1.1.1 1 0.00
Concordance
fueled A1.1.1 1 0.00
Concordance
endure A1.1.1 1 0.00
Concordance
works_together A1.1.1 1 0.00
Concordance
cutting A1.1.1 1 0.00
Concordance
fiddling A1.1.1 1 0.00
Concordance
processing_factory A1.1.1 1 0.00
Concordance
creators A1.1.1 1 0.00
Concordance
gearing A1.1.1 1 0.00
Concordance
infusing A1.1.1 1 0.00
Concordance
creations A1.1.1 1 0.00
Concordance
in_practice A1.1.1 1 0.00
Concordance
operation_market A1.1.1 1 0.00
Concordance
opened A1.1.1 1 0.00
Concordance
front_line A1.1.1 1 0.00
Concordance
put_into_practice A1.1.1 1 0.00
Concordance
acted A1.1.1 1 0.00
Concordance
weathered A1.1.1 1 0.00
Concordance
logistics_company A1.1.1 1 0.00
Concordance
put_together A1.1.1 1 0.00
Concordance
performing A1.1.1 1 0.00
Concordance
drilling A1.1.1 1 0.00
Concordance
underway A1.1.1 1 0.00
Concordance
spraying A1.1.1 1 0.00
Concordance
deals A1.1.1 1 0.00
Concordance
guarding A1.1.1 1 0.00
Concordance
bundling A1.1.1 1 0.00
Concordance
commit A1.1.1 1 0.00
Concordance
preparing A1.1.1 1 0.00
Concordance
absorbed A1.1.1 1 0.00
Concordance
planed A1.1.1 1 0.00
Concordance
productions A1.1.1 1 0.00
Concordance
packing A1.1.1 1 0.00
Concordance
labouring A1.1.1 1 0.00
Concordance
manufacturing_equipment A1.1.1 1 0.00
Concordance
blew A1.1.1 1 0.00
Concordance
powering A1.1.1 1 0.00
Concordance
activity. A1.1.1 1 0.00
Concordance

## Sheet: I2.1
Word Semtag Frequency Relative
Frequency
business I2.1 325 0.44	Concordance
company I2.1 314 0.42	Concordance
enterprise I2.1 123 0.17	Concordance
enterprises I2.1 102 0.14	Concordance
infrastructure I2.1 83 0.11	Concordance
corporation I2.1 71 0.10	Concordance
ltd I2.1 65 0.09	Concordance
companys I2.1 58 0.08	Concordance
companies I2.1 49 0.07	Concordance
co. I2.1 48 0.06	Concordance
businesses I2.1 42 0.06	Concordance
economy I2.1 41 0.06	Concordance
ltd. I2.1 26 0.04	Concordance
commercial I2.1 24 0.03	Concordance
contractors I2.1 24 0.03	Concordance
office I2.1 19 0.03	Concordance
stock_exchange I2.1 17 0.02	Concordance
contractor I2.1 16 0.02	Concordance
offices I2.1 16 0.02	Concordance
financial_services I2.1 11 0.01	Concordance
portfolio I2.1 10 0.01	Concordance
co I2.1 10 0.01	Concordance
productivity I2.1 7 0.01	Concordance
business_partners I2.1 7 0.01	Concordance
corp I2.1 7 0.01	Concordance
subcontractors I2.1 6 0.01	Concordance
listed_companies I2.1 5 0.01	Concordance
e-commerce I2.1 5 0.01	Concordance
infrastructures I2.1 4 0.01	Concordance
economies I2.1 4 0.01	Concordance
commerce I2.1 4 0.01	Concordance
listed_company I2.1 4 0.01	Concordance
entrepreneurship I2.1 4 0.01	Concordance
infrastructural I2.1 4 0.01	Concordance
dealer I2.1 4 0.01	Concordance
executives I2.1 3 0.00	Concordance
entrepreneurial I2.1 3 0.00	Concordance
consultancy I2.1 3 0.00	Concordance
firm I2.1 3 0.00	Concordance
corporations I2.1 3 0.00	Concordance
firms I2.1 3 0.00	Concordance
audit I2.1 3 0.00	Concordance
inc. I2.1 3 0.00	Concordance
business_environment I2.1 2 0.00	Concordance
audited I2.1 2 0.00	Concordance
infrastructure_sector I2.1 2 0.00	Concordance
auditors I2.1 2 0.00	Concordance
smes I2.1 2 0.00	Concordance
infrastructure_based I2.1 2 0.00	Concordance
inc I2.1 2 0.00	Concordance
entrepreneurs I2.1 1 0.00	Concordance
subcontracting I2.1 1 0.00	Concordance
subcontracted I2.1 1 0.00	Concordance
corporate_executives I2.1 1 0.00	Concordance
audits I2.1 1 0.00	Concordance
com I2.1 1 0.00	Concordance
office_environment I2.1 1 0.00	Concordance
agents I2.1 1 0.00	Concordance
stock_market I2.1 1 0.00	Concordance
head_office I2.1 1 0.00	Concordance
recession I2.1 1 0.00	Concordance
sub-contractors I2.1 1 0.00	Concordance
infrastructure_companies I2.1 1 0.00	Concordance
agent_company I2.1 1 0.00	Concordance
agent I2.1 1 0.00	Concordance
sme I2.1 1 0.00	Concordance
entrepreneur I2.1 1 0.00	Concordance
insurance_agency I2.1 1 0.00	Concordance
underwriter I2.1 1 0.00	Concordance
chamber_of_commerce I2.1 1 0.00	Concordance
corporatized I2.1 1 0.00	Concordance
business_world I2.1 1 0.00	Concordance
business_driven I2.1 1 0.00	Concordance
company_mission I2.1 1 0.00	Concordance

## Sheet: S8+
Word Semtag Frequency Relative
Frequency
services S8+ 162 0.22	Concordance
cooperation S8+ 102 0.14	Concordance
service S8+ 101 0.14	Concordance
protection S8+ 95 0.13	Concordance
support S8+ 90 0.12	Concordance
promote S8+ 71 0.10	Concordance
benefits S8+ 37 0.05	Concordance
supporting S8+ 31 0.04	Concordance
welfare S8+ 30 0.04	Concordance
help S8+ 29 0.04	Concordance
benefit S8+ 25 0.03	Concordance
promoting S8+ 24 0.03	Concordance
serve S8+ 24 0.03	Concordance
protect S8+ 24 0.03	Concordance
serving S8+ 24 0.03	Concordance
protecting S8+ 22 0.03	Concordance
supported S8+ 19 0.03	Concordance
encourage S8+ 18 0.02	Concordance
care S8+ 17 0.02	Concordance
promotes S8+ 16 0.02	Concordance
promoted S8+ 16 0.02	Concordance
guidance S8+ 14 0.02	Concordance
helps S8+ 14 0.02	Concordance
guided S8+ 13 0.02	Concordance
assistance S8+ 13 0.02	Concordance
charity S8+ 13 0.02	Concordance
serves S8+ 12 0.02	Concordance
helped S8+ 11 0.01	Concordance
uphold S8+ 10 0.01	Concordance
guide S8+ 10 0.01	Concordance
helping S8+ 10 0.01	Concordance
supports S8+ 9 0.01	Concordance
boosting S8+ 9 0.01	Concordance
protected S8+ 9 0.01	Concordance
guiding S8+ 8 0.01	Concordance
cooperative S8+ 8 0.01	Concordance
enables S8+ 7 0.01	Concordance
facilitate S8+ 7 0.01	Concordance
encouraged S8+ 7 0.01	Concordance
aid S8+ 6 0.01	Concordance
upholding S8+ 6 0.01	Concordance
cooperate S8+ 6 0.01	Concordance
beneficial S8+ 6 0.01	Concordance
encouraging S8+ 5 0.01	Concordance
enabling S8+ 5 0.01	Concordance
inspire S8+ 5 0.01	Concordance
boost S8+ 5 0.01	Concordance
enable S8+ 5 0.01	Concordance
upholds S8+ 4 0.01	Concordance
charities S8+ 4 0.01	Concordance
inspiring S8+ 4 0.01	Concordance
assisting S8+ 4 0.01	Concordance
guidelines S8+ 4 0.01	Concordance
benefiting S8+ 4 0.01	Concordance
charitable S8+ 4 0.01	Concordance
comfort S8+ 4 0.01	Concordance
aided S8+ 3 0.00	Concordance
cooperated S8+ 3 0.00	Concordance
quality_services S8+ 3 0.00	Concordance
enabled S8+ 3 0.00	Concordance
service_companies S8+ 3 0.00	Concordance
encourages S8+ 3 0.00	Concordance
facilitated S8+ 3 0.00	Concordance
upheld S8+ 3 0.00	Concordance
quality_service S8+ 3 0.00	Concordance
synergy S8+ 2 0.00	Concordance
guideline S8+ 2 0.00	Concordance
served S8+ 2 0.00	Concordance
cooperation_company S8+ 2 0.00	Concordance
cooperating S8+ 2 0.00	Concordance
service_sector S8+ 2 0.00	Concordance
do_good S8+ 2 0.00	Concordance
defense S8+ 2 0.00	Concordance
inspiration S8+ 2 0.00	Concordance
preservation S8+ 2 0.00	Concordance
preserve S8+ 2 0.00	Concordance
symbiosis S8+ 2 0.00	Concordance
cooperates S8+ 2 0.00	Concordance
backed S8+ 2 0.00	Concordance
co-operation S8+ 2 0.00	Concordance
favor S8+ 2 0.00	Concordance
assisted S8+ 2 0.00	Concordance
defenses S8+ 1 0.00	Concordance
taking_advantage_of S8+ 1 0.00	Concordance
is_like_a_rock S8+ 1 0.00	Concordance
cooperation_based S8+ 1 0.00	Concordance
lifelines S8+ 1 0.00	Concordance
rescues S8+ 1 0.00	Concordance
protects S8+ 1 0.00	Concordance
help_out S8+ 1 0.00	Concordance
in_support_of S8+ 1 0.00	Concordance
advisors S8+ 1 0.00	Concordance
counselling S8+ 1 0.00	Concordance
conducive S8+ 1 0.00	Concordance
rescue S8+ 1 0.00	Concordance
boosted S8+ 1 0.00	Concordance
advisory_committee S8+ 1 0.00	Concordance
bolstered S8+ 1 0.00	Concordance
incubator S8+ 1 0.00	Concordance
assist S8+ 1 0.00	Concordance
supportive S8+ 1 0.00	Concordance
champion S8+ 1 0.00	Concordance
endorsing S8+ 1 0.00	Concordance
inspired S8+ 1 0.00	Concordance
play_part S8+ 1 0.00	Concordance
compensation S8+ 1 0.00	Concordance
bolsters S8+ 1 0.00	Concordance
pave_the_way S8+ 1 0.00	Concordance
compensate S8+ 1 0.00	Concordance
catering S8+ 1 0.00	Concordance
shielding S8+ 1 0.00	Concordance
preserving S8+ 1 0.00	Concordance
endorsed S8+ 1 0.00	Concordance
favour S8+ 1 0.00	Concordance
backing S8+ 1 0.00	Concordance
took_care_of S8+ 1 0.00	Concordance
console S8+ 1 0.00	Concordance
inspires S8+ 1 0.00	Concordance
bolster S8+ 1 0.00	Concordance
defence S8+ 1 0.00	Concordance
cater S8+ 1 0.00	Concordance
benefited S8+ 1 0.00	Concordance
crusade S8+ 1 0.00	Concordance
defender S8+ 1 0.00	Concordance
endorsements S8+ 1 0.00	Concordance
foothold S8+ 1 0.00	Concordance
advisory S8+ 1 0.00	Concordance
constructive S8+ 1 0.00	Concordance
boosts S8+ 1 0.00	Concordance
facilitates S8+ 1 0.00	Concordance
enabler S8+ 1 0.00	Concordance
backed_up S8+ 1 0.00	Concordance

## Sheet: M7 
Word Semtag Frequency Relative
Frequency
international M7 264 0.36
Concordance
local M7 199 0.27
Concordance
countries M7 131 0.18
Concordance
national M7 69 0.09
Concordance
regions M7 64 0.09
Concordance
foreign M7 51 0.07
Concordance
areas M7 49 0.07
Concordance
province M7 38 0.05
Concordance
abroad M7 28 0.04
Concordance
area M7 27 0.04
Concordance
globally M7 24 0.03
Concordance
base M7 19 0.03
Concordance
urban M7 18 0.02
Concordance
estate M7 17 0.02
Concordance
sites M7 16 0.02
Concordance
regional M7 16 0.02
Concordance
park M7 16 0.02
Concordance
municipal M7 14 0.02
Concordance
all_over_the_world M7 13 0.02
Concordance
cities M7 12 0.02
Concordance
city M7 12 0.02
Concordance
region M7 12 0.02
Concordance
zone M7 11 0.01
Concordance
counties M7 9 0.01
Concordance
provincial M7 8 0.01
Concordance
boundaries M7 8 0.01
Concordance
internationally M7 8 0.01
Concordance
multinational M7 8 0.01
Concordance
cross-border M7 7 0.01
Concordance
places M7 7 0.01
Concordance
provinces M7 7 0.01
Concordance
site M7 6 0.01
Concordance
bases M7 6 0.01
Concordance
locations M7 5 0.01
Concordance
municipalities M7 5 0.01
Concordance
town M7 5 0.01
Concordance
landmark M7 4 0.01
Concordance
place M7 4 0.01
Concordance
autonomous_regions M7 4 0.01
Concordance
municipality M7 4 0.01
Concordance
indigenous M7 4 0.01
Concordance
county M7 3 0.00
Concordance
villages M7 3 0.00
Concordance
towns M7 3 0.00
Concordance
nationwide M7 3 0.00
Concordance
motherland M7 3 0.00
Concordance
estates M7 3 0.00
Concordance
autonomous_region M7 3 0.00
Concordance
nationals M7 2 0.00
Concordance
developing_countries M7 2 0.00
Concordance
parks M7 2 0.00
Concordance
borders M7 2 0.00
Concordance
outreach M7 2 0.00
Concordance
aboriginal M7 2 0.00
Concordance
location M7 2 0.00
Concordance
campuses M7 2 0.00
Concordance
transnational M7 2 0.00
Concordance
settlement M7 2 0.00
Concordance
boreholes M7 2 0.00
Concordance
village M7 1 0.00
Concordance
depot_equipment M7 1 0.00
Concordance
zones M7 1 0.00
Concordance
homeland M7 1 0.00
Concordance
frontier M7 1 0.00
Concordance
capital_city M7 1 0.00
Concordance
outreach. M7 1 0.00
Concordance
checkpoints M7 1 0.00
Concordance
vicinity M7 1 0.00
Concordance
ubiquitous M7 1 0.00
Concordance
camp M7 1 0.00
Concordance
localities M7 1 0.00
Concordance
seaports M7 1 0.00
Concordance
entry M7 1 0.00
Concordance
frontiers M7 1 0.00
Concordance
gas_field M7 1 0.00
Concordance
Borehole M7 1 0.00
Concordance
outskirts M7 1 0.00
Concordance
district M7 1 0.00
Concordance
districts M7 1 0.00
Concordance
all_round_the_world M7 1 0.00
Concordance
settlements M7 1 0.00
Concordance

## Sheet: N1
Word Semtag Frequency Relative				Summary information:
Frequency
one N1 71 0.10	Concordance			Number of types shown: 407
2022 N1 40 0.05	Concordance			Total frequency of types shown: 1280 (1.73%)
three N1 33 0.04	Concordance			Total frequency overall: 74086
two N1 31 0.04	Concordance
1 N1 28 0.04	Concordance			Number of items shown with a given frequency:
million N1 28 0.04	Concordance
four N1 27 0.04	Concordance
2021 N1 23 0.03	Concordance
3 N1 23 0.03	Concordance
2 N1 22 0.03	Concordance
4 N1 22 0.03	Concordance
billion N1 21 0.03	Concordance
5 N1 20 0.03	Concordance
30 N1 18 0.02	Concordance
zero N1 15 0.02	Concordance
100 N1 15 0.02	Concordance
500 N1 15 0.02	Concordance
2020 N1 15 0.02	Concordance
6 N1 13 0.02	Concordance
20 N1 13 0.02	Concordance
40 N1 13 0.02	Concordance
2016 N1 12 0.02	Concordance
2019 N1 11 0.01	Concordance
five N1 11 0.01	Concordance
2000 N1 11 0.01	Concordance
8 N1 10 0.01	Concordance
60 N1 10 0.01	Concordance
50 N1 10 0.01	Concordance
2008 N1 10 0.01	Concordance
7 N1 9 0.01	Concordance
millions N1 9 0.01	Concordance
10 N1 8 0.01	Concordance
thousands N1 8 0.01	Concordance
2018 N1 8 0.01	Concordance
2004 N1 7 0.01	Concordance
2014 N1 7 0.01	Concordance
2011 N1 7 0.01	Concordance
eight N1 7 0.01	Concordance
2012 N1 6 0.01	Concordance
ten N1 6 0.01	Concordance
9 N1 6 0.01	Concordance
2015 N1 6 0.01	Concordance
500,000 N1 6 0.01	Concordance
2017 N1 6 0.01	Concordance
300 N1 6 0.01	Concordance
2007 N1 5 0.01	Concordance
24 N1 5 0.01	Concordance
seven N1 5 0.01	Concordance
2009 N1 5 0.01	Concordance
thousand N1 5 0.01	Concordance
1979 N1 5 0.01	Concordance
2005 N1 5 0.01	Concordance
12 N1 5 0.01	Concordance
1999 N1 5 0.01	Concordance
2002 N1 5 0.01	Concordance
2010 N1 5 0.01	Concordance
15 N1 4 0.01	Concordance
11 N1 4 0.01	Concordance
300_million N1 4 0.01	Concordance
1998 N1 4 0.01	Concordance
six N1 4 0.01	Concordance
1981 N1 4 0.01	Concordance
1,000 N1 4 0.01	Concordance
2003 N1 4 0.01	Concordance
1996 N1 4 0.01	Concordance
2006 N1 4 0.01	Concordance
trillion N1 4 0.01	Concordance
2013 N1 4 0.01	Concordance
31 N1 4 0.01	Concordance
400 N1 4 0.01	Concordance
20,000 N1 4 0.01	Concordance
36 N1 4 0.01	Concordance
1993 N1 4 0.01	Concordance
2001 N1 4 0.01	Concordance
1969 N1 3 0.00	Concordance
1244 N1 3 0.00	Concordance
18 N1 3 0.00	Concordance
1958 N1 3 0.00	Concordance
1985 N1 3 0.00	Concordance
1950 N1 3 0.00	Concordance
25 N1 3 0.00	Concordance
nine N1 3 0.00	Concordance
160 N1 3 0.00	Concordance
54 N1 3 0.00	Concordance
30,000 N1 3 0.00	Concordance
180 N1 3 0.00	Concordance
1988 N1 3 0.00	Concordance
47 N1 3 0.00	Concordance
27 N1 3 0.00	Concordance
38 N1 3 0.00	Concordance
30-60 N1 3 0.00	Concordance
200 N1 3 0.00	Concordance
2023 N1 3 0.00	Concordance
dual N1 3 0.00	Concordance
110 N1 3 0.00	Concordance
90 N1 3 0.00	Concordance
1983 N1 3 0.00	Concordance
200,000 N1 2 0.00	Concordance
74 N1 2 0.00	Concordance
1952 N1 2 0.00	Concordance
xi N1 2 0.00	Concordance
1234567 N1 2 0.00	Concordance
20_billion N1 2 0.00	Concordance
16 N1 2 0.00	Concordance
71 N1 2 0.00	Concordance
67 N1 2 0.00	Concordance
28 N1 2 0.00	Concordance
52 N1 2 0.00	Concordance
89 N1 2 0.00	Concordance
104 N1 2 0.00	Concordance
79 N1 2 0.00	Concordance
2030 N1 2 0.00	Concordance
29 N1 2 0.00	Concordance
170 N1 2 0.00	Concordance
1982 N1 2 0.00	Concordance
14 N1 2 0.00	Concordance
10,000 N1 2 0.00	Concordance
1/4 N1 2 0.00	Concordance
13 N1 2 0.00	Concordance
39 N1 2 0.00	Concordance
3,000 N1 2 0.00	Concordance
84 N1 2 0.00	Concordance
21 N1 2 0.00	Concordance
80 N1 2 0.00	Concordance
32 N1 2 0.00	Concordance
172 N1 2 0.00	Concordance
800_million N1 2 0.00	Concordance
65 N1 2 0.00	Concordance
4.0 N1 2 0.00	Concordance
17 N1 2 0.00	Concordance
2.894 N1 2 0.00	Concordance
1995 N1 2 0.00	Concordance
2025 N1 2 0.00	Concordance
5,000 N1 2 0.00	Concordance
1000 N1 2 0.00	Concordance
700 N1 2 0.00	Concordance
72 N1 2 0.00	Concordance
22 N1 2 0.00	Concordance
48 N1 2 0.00	Concordance
66 N1 2 0.00	Concordance
41 N1 2 0.00	Concordance
cmi N1 2 0.00	Concordance
one_hundred N1 2 0.00	Concordance
1989 N1 2 0.00	Concordance
fifth N1 2 0.00	Concordance
000 N1 2 0.00	Concordance
42 N1 2 0.00	Concordance
30_million N1 2 0.00	Concordance
33 N1 2 0.00	Concordance
10_million N1 2 0.00	Concordance
35 N1 2 0.00	Concordance
9899 N1 2 0.00	Concordance
1997 N1 2 0.00	Concordance
70 N1 2 0.00	Concordance
20_million N1 2 0.00	Concordance
1994 N1 2 0.00	Concordance
62 N1 2 0.00	Concordance
73 N1 2 0.00	Concordance
43 N1 2 0.00	Concordance
44 N1 2 0.00	Concordance
61 N1 2 0.00	Concordance
58 N1 2 0.00	Concordance
8_billion N1 2 0.00	Concordance
100,000 N1 2 0.00	Concordance
70_thousand N1 2 0.00	Concordance
1,600 N1 2 0.00	Concordance
87 N1 2 0.00	Concordance
92 N1 2 0.00	Concordance
03993 N1 1 0.00	Concordance
603993 N1 1 0.00	Concordance
1,046 N1 1 0.00	Concordance
177,956 N1 1 0.00	Concordance
16,098 N1 1 0.00	Concordance
130_million N1 1 0.00	Concordance
5233 N1 1 0.00	Concordance
1. N1 1 0.00	Concordance
2. N1 1 0.00	Concordance
3. N1 1 0.00	Concordance
4. N1 1 0.00	Concordance
5. N1 1 0.00	Concordance
6. N1 1 0.00	Concordance
7. N1 1 0.00	Concordance
8. N1 1 0.00	Concordance
9. N1 1 0.00	Concordance
10. N1 1 0.00	Concordance
11. N1 1 0.00	Concordance
12. N1 1 0.00	Concordance
13. N1 1 0.00	Concordance
14. N1 1 0.00	Concordance
15. N1 1 0.00	Concordance
16. N1 1 0.00	Concordance
17. N1 1 0.00	Concordance
22.7 N1 1 0.00	Concordance
253 N1 1 0.00	Concordance
116 N1 1 0.00	Concordance
524 N1 1 0.00	Concordance
42.50_billion N1 1 0.00	Concordance
1.7_billion N1 1 0.00	Concordance
4000 N1 1 0.00	Concordance
40_billion N1 1 0.00	Concordance
2x900mw N1 1 0.00	Concordance
1992 N1 1 0.00	Concordance
35.86_billion N1 1 0.00	Concordance
156 N1 1 0.00	Concordance
1,934 N1 1 0.00	Concordance
386 N1 1 0.00	Concordance
25.5 N1 1 0.00	Concordance
122 N1 1 0.00	Concordance
45411 N1 1 0.00	Concordance
5-10 N1 1 0.00	Concordance
155 N1 1 0.00	Concordance
130_billion N1 1 0.00	Concordance
1978 N1 1 0.00	Concordance
4,000 N1 1 0.00	Concordance
1980 N1 1 0.00	Concordance
one_billion N1 1 0.00	Concordance
8,000 N1 1 0.00	Concordance
2017-2020 N1 1 0.00	Concordance
288 N1 1 0.00	Concordance
25_billion N1 1 0.00	Concordance
601668 N1 1 0.00	Concordance
3.53_trillion N1 1 0.00	Concordance
1_trillion N1 1 0.00	Concordance
1.5 N1 1 0.00	Concordance
0.7 N1 1 0.00	Concordance
9.69_million N1 1 0.00	Concordance
1,120 N1 1 0.00	Concordance
137.8_billion N1 1 0.00	Concordance
119.56_billion N1 1 0.00	Concordance
194.591_billion N1 1 0.00	Concordance
259_million N1 1 0.00	Concordance
260_million N1 1 0.00	Concordance
3.50_million N1 1 0.00	Concordance
7_million N1 1 0.00	Concordance
one-on-one N1 1 0.00	Concordance
860_billion N1 1 0.00	Concordance
6,720 N1 1 0.00	Concordance
1,708 N1 1 0.00	Concordance
1.5_million N1 1 0.00	Concordance
21.4_billion N1 1 0.00	Concordance
10.2_billion N1 1 0.00	Concordance
183 N1 1 0.00	Concordance
10_thousand N1 1 0.00	Concordance
one_thousand N1 1 0.00	Concordance
3500 N1 1 0.00	Concordance
1986 N1 1 0.00	Concordance
600_million N1 1 0.00	Concordance
138 N1 1 0.00	Concordance
2.962 N1 1 0.00	Concordance
100000 N1 1 0.00	Concordance
63,000 N1 1 0.00	Concordance
12,000 N1 1 0.00	Concordance
2021-2022 N1 1 0.00	Concordance
440 N1 1 0.00	Concordance
400_000 N1 1 0.00	Concordance
quarter N1 1 0.00	Concordance
526.9_million N1 1 0.00	Concordance
2,630,000 N1 1 0.00	Concordance
3,086 N1 1 0.00	Concordance
1,839 N1 1 0.00	Concordance
40,000 N1 1 0.00	Concordance
500_million N1 1 0.00	Concordance
8000 N1 1 0.00	Concordance
23 N1 1 0.00	Concordance
150 N1 1 0.00	Concordance
1_million N1 1 0.00	Concordance
6_six N1 1 0.00	Concordance
218 N1 1 0.00	Concordance
391_million N1 1 0.00	Concordance
181_million N1 1 0.00	Concordance
2_million N1 1 0.00	Concordance
70,000 N1 1 0.00	Concordance
370,000 N1 1 0.00	Concordance
53,441 N1 1 0.00	Concordance
26 N1 1 0.00	Concordance
130 N1 1 0.00	Concordance
850 N1 1 0.00	Concordance
225 N1 1 0.00	Concordance
666 N1 1 0.00	Concordance
10300 N1 1 0.00	Concordance
87,000 N1 1 0.00	Concordance
8_million N1 1 0.00	Concordance
18001:2001 N1 1 0.00	Concordance
1990 N1 1 0.00	Concordance
3.7_billion N1 1 0.00	Concordance
11,000 N1 1 0.00	Concordance
700,000 N1 1 0.00	Concordance
sixth N1 1 0.00	Concordance
seventh N1 1 0.00	Concordance
eighth N1 1 0.00	Concordance
ninth N1 1 0.00	Concordance
eleventh N1 1 0.00	Concordance
6,900 N1 1 0.00	Concordance
2,630 N1 1 0.00	Concordance
2012-2014 N1 1 0.00	Concordance
900 N1 1 0.00	Concordance
103 N1 1 0.00	Concordance
46_million N1 1 0.00	Concordance
five_million N1 1 0.00	Concordance
5_million N1 1 0.00	Concordance
100_million N1 1 0.00	Concordance
34 N1 1 0.00	Concordance
900_million N1 1 0.00	Concordance
9999 N1 1 0.00	Concordance
37 N1 1 0.00	Concordance
13_million N1 1 0.00	Concordance
1_billion N1 1 0.00	Concordance
1949 N1 1 0.00	Concordance
111 N1 1 0.00	Concordance
188 N1 1 0.00	Concordance
7.0 N1 1 0.00	Concordance
879,000 N1 1 0.00	Concordance
1911 N1 1 0.00	Concordance
45 N1 1 0.00	Concordance
46 N1 1 0.00	Concordance
49 N1 1 0.00	Concordance
51 N1 1 0.00	Concordance
1987 N1 1 0.00	Concordance
207,000 N1 1 0.00	Concordance
three_billion N1 1 0.00	Concordance
220,000 N1 1 0.00	Concordance
53 N1 1 0.00	Concordance
002353 N1 1 0.00	Concordance
7,000 N1 1 0.00	Concordance
1,261 N1 1 0.00	Concordance
607 N1 1 0.00	Concordance
445 N1 1 0.00	Concordance
55 N1 1 0.00	Concordance
360_million N1 1 0.00	Concordance
56 N1 1 0.00	Concordance
57 N1 1 0.00	Concordance
15000 N1 1 0.00	Concordance
6000 N1 1 0.00	Concordance
2.4_million N1 1 0.00	Concordance
600970 N1 1 0.00	Concordance
59 N1 1 0.00	Concordance
25,000 N1 1 0.00	Concordance
50,000 N1 1 0.00	Concordance
63 N1 1 0.00	Concordance
64 N1 1 0.00	Concordance
3_thousand N1 1 0.00	Concordance
4_thousand N1 1 0.00	Concordance
1_thousand N1 1 0.00	Concordance
170_thousand N1 1 0.00	Concordance
110_thousand N1 1 0.00	Concordance
twenty-thousand N1 1 0.00	Concordance
6601238 N1 1 0.00	Concordance
119,000 N1 1 0.00	Concordance
68 N1 1 0.00	Concordance
5000 N1 1 0.00	Concordance
16.5 N1 1 0.00	Concordance
69 N1 1 0.00	Concordance
1500 N1 1 0.00	Concordance
2700 N1 1 0.00	Concordance
2350 N1 1 0.00	Concordance
726 N1 1 0.00	Concordance
1030 N1 1 0.00	Concordance
162_first N1 1 0.00	Concordance
405_second N1 1 0.00	Concordance
341.68_million N1 1 0.00	Concordance
1984 N1 1 0.00	Concordance
445.12_billion N1 1 0.00	Concordance
56.81_billion N1 1 0.00	Concordance
1.74_trillion N1 1 0.00	Concordance
400_billion N1 1 0.00	Concordance
2,000 N1 1 0.00	Concordance
110,000 N1 1 0.00	Concordance
75 N1 1 0.00	Concordance
1945 N1 1 0.00	Concordance
76 N1 1 0.00	Concordance
4.2 N1 1 0.00	Concordance
77 N1 1 0.00	Concordance
78 N1 1 0.00	Concordance
12000 N1 1 0.00	Concordance
81 N1 1 0.00	Concordance
82 N1 1 0.00	Concordance
1,900 N1 1 0.00	Concordance
1,700 N1 1 0.00	Concordance
83 N1 1 0.00	Concordance
2,391,420,240 N1 1 0.00	Concordance
4,534,598,160 N1 1 0.00	Concordance
85 N1 1 0.00	Concordance
212 N1 1 0.00	Concordance
1,508 N1 1 0.00	Concordance
4,674 N1 1 0.00	Concordance
334 N1 1 0.00	Concordance
235 N1 1 0.00	Concordance
86 N1 1 0.00	Concordance
1943 N1 1 0.00	Concordance
88 N1 1 0.00	Concordance
2192850 N1 1 0.00	Concordance
3_4061422 N1 1 0.00	Concordance
8003600 N1 1 0.00	Concordance
250x250 N1 1 0.00	Concordance
400x400 N1 1 0.00	Concordance
two_1422 N1 1 0.00	Concordance
2850 N1 1 0.00	Concordance
3_million N1 1 0.00	Concordance
39,000 N1 1 0.00	Concordance
4500 N1 1 0.00	Concordance
220 N1 1 0.00	Concordance
91 N1 1 0.00	Concordance
19 N1 1 0.00	Concordance
48.99_million N1 1 0.00	Concordance
7.07_million N1 1 0.00	Concordance
64.36_million N1 1 0.00	Concordance
5.87_million N1 1 0.00	Concordance

## Sheet: S5+ 
Word Semtag Frequency Relative
Frequency
group S5+ 173 0.23	Concordance
corporate S5+ 121 0.16	Concordance
community S5+ 81 0.11	Concordance
society S5+ 80 0.11	Concordance
team S5+ 60 0.08	Concordance
communities S5+ 54 0.07	Concordance
public S5+ 48 0.06	Concordance
chain S5+ 42 0.06	Concordance
network S5+ 37 0.05	Concordance
together S5+ 23 0.03	Concordance
teams S5+ 20 0.03	Concordance
groups S5+ 19 0.03	Concordance
institutions S5+ 18 0.02	Concordance
association S5+ 18 0.02	Concordance
joint S5+ 17 0.02	Concordance
members S5+ 15 0.02	Concordance
organizational S5+ 15 0.02	Concordance
units S5+ 15 0.02	Concordance
organizations S5+ 15 0.02	Concordance
branches S5+ 15 0.02	Concordance
member S5+ 14 0.02	Concordance
organization S5+ 13 0.02	Concordance
unit S5+ 13 0.02	Concordance
branch S5+ 10 0.01	Concordance
in-house S5+ 7 0.01	Concordance
institute S5+ 7 0.01	Concordance
collective S5+ 7 0.01	Concordance
cohesion S5+ 6 0.01	Concordance
institutes S5+ 6 0.01	Concordance
affiliated S5+ 6 0.01	Concordance
institution S5+ 6 0.01	Concordance
unity S5+ 6 0.01	Concordance
networks S5+ 6 0.01	Concordance
chains S5+ 5 0.01	Concordance
partnerships S5+ 5 0.01	Concordance
associated S5+ 5 0.01	Concordance
group_company S5+ 4 0.01	Concordance
first_class S5+ 4 0.01	Concordance
alliances S5+ 4 0.01	Concordance
conglomerate S5+ 4 0.01	Concordance
partnership S5+ 3 0.00	Concordance
solidarity S5+ 3 0.00	Concordance
coexistence S5+ 3 0.00	Concordance
bonds S5+ 3 0.00	Concordance
ethnicity S5+ 3 0.00	Concordance
hand_in_hand S5+ 3 0.00	Concordance
community_policy S5+ 2 0.00	Concordance
organisation S5+ 2 0.00	Concordance
unify S5+ 2 0.00	Concordance
tribes S5+ 2 0.00	Concordance
panels S5+ 2 0.00	Concordance
panel S5+ 2 0.00	Concordance
allies S5+ 2 0.00	Concordance
collectively S5+ 2 0.00	Concordance
societies S5+ 2 0.00	Concordance
league S5+ 2 0.00	Concordance
team_work S5+ 2 0.00	Concordance
branch_companies S5+ 2 0.00	Concordance
community_health S5+ 1 0.00	Concordance
institutional S5+ 1 0.00	Concordance
gather S5+ 1 0.00	Concordance
associations S5+ 1 0.00	Concordance
echelons S5+ 1 0.00	Concordance
consortium S5+ 1 0.00	Concordance
tribal S5+ 1 0.00	Concordance
cross-cultural S5+ 1 0.00	Concordance
multicultural_environment S5+ 1 0.00	Concordance
diaspora S5+ 1 0.00	Concordance
multicultural S5+ 1 0.00	Concordance
brought_together S5+ 1 0.00	Concordance
ethnic S5+ 1 0.00	Concordance
ethnicities S5+ 1 0.00	Concordance
fellow S5+ 1 0.00	Concordance
communitys S5+ 1 0.00	Concordance
hardcore S5+ 1 0.00	Concordance
co-existing S5+ 1 0.00	Concordance
aligned S5+ 1 0.00	Concordance
affiliation S5+ 1 0.00	Concordance
unified S5+ 1 0.00	Concordance
merger S5+ 1 0.00	Concordance
societal S5+ 1 0.00	Concordance
grow_together S5+ 1 0.00	Concordance
network_marketing S5+ 1 0.00	Concordance
community-focused S5+ 1 0.00	Concordance
federal S5+ 1 0.00	Concordance
assembling S5+ 1 0.00	Concordance
in-store S5+ 1 0.00	Concordance
clusters S5+ 1 0.00	Concordance
federation S5+ 1 0.00	Concordance
merging S5+ 1 0.00	Concordance
member_companies S5+ 1 0.00	Concordance
tie_up S5+ 1 0.00	Concordance
united S5+ 1 0.00	Concordance
committee_member S5+ 1 0.00	Concordance
clustering S5+ 1 0.00	Concordance
Group. S5+ 1 0.00	Concordance
linked_up S5+ 1 0.00	Concordance
cluster S5+ 1 0.00	Concordance
unification S5+ 1 0.00	Concordance
